# Supplementary material for: Yersinia pestis Actively Inhibits the Production of Extracellular Vesicles by Human Neutrophils
Source: J Extracell Vesicles. 2025 Apr 16;14(4):e70074. doi: 10.1002/jev2.70074 (PMC12003101; doi:10.1002/jev2.70074)
Supplement: Supplementary file 2 — Supporting Information [file JEV2-14-e70074-s002.xlsx]

## Sheet: EV Proteomics
Identified Proteins	Accession Number	Alternate ID	Molecular Weight	UI	UI	UI	UI	UI	Yp	Yp	Yp	Yp	Yp	T3E	T3E	T3E	T3E	T3E
Lactotransferrin OS=Homo sapiens OX=9606 GN=LTF PE=1 SV=6	P02788	LTF	78 kDa	159	147	91	136	186	282	161	627	464	464	531	711	585	517	550
Myeloperoxidase OS=Homo sapiens OX=9606 GN=MPO PE=1 SV=1	P05164	MPO	84 kDa	133	144	75	101	259	22	24	50	49	49	425	437	359	446	375
Protein S100-A9 OS=Homo sapiens OX=9606 GN=S100A9 PE=1 SV=1	P06702	S100A9	13 kDa	180	190	105	267	88	154	214	157	380	380	226	146	137	67	86
Actin, cytoplasmic 1 OS=Homo sapiens OX=9606 GN=ACTB PE=1 SV=1	P60709	ACTB	42 kDa	304	161	90	117	188	81	82	143	41	41	33	40	27	48	13
Actin, alpha cardiac muscle 1 OS=Homo sapiens OX=9606 GN=ACTC1 PE=1 SV=1	P68032	ACTC1	42 kDa	202	107	68	71	115	70	59	99	27	27	20	27	17	31	10
Glycogenin-1 OS=Homo sapiens OX=9606 GN=GYG1 PE=1 SV=4	P46976	GYG1	39 kDa	109	69	44	59	77	47	143	168	59	59	54	25	51	24	149
Leukocyte elastase inhibitor OS=Homo sapiens OX=9606 GN=SERPINB1 PE=1 SV=1	P30740	SERPINB1	43 kDa	20	19	22	14	54	15	85	75	69	69	99	14	84	37	253
Cathepsin G OS=Homo sapiens OX=9606 GN=CTSG PE=1 SV=2	P08311	CTSG	29 kDa	89	62	58	43	139	8	0	0	10	10	79	180	108	166	52
Neutrophil gelatinase-associated lipocalin OS=Homo sapiens OX=9606 GN=LCN2 PE=1 SV=2	P80188	LCN2	23 kDa	0	12	6	6	39	10	36	110	142	142	94	100	75	65	73
Hemoglobin subunit alpha OS=Homo sapiens OX=9606 GN=HBA2 PE=1 SV=2	P69905	HBA2	15 kDa	48	32	31	57	45	49	32	69	156	156	50	45	40	26	79
Glyceraldehyde-3-phosphate dehydrogenase OS=Homo sapiens OX=9606 GN=GAPDH PE=1 SV=3	P04406	GAPDH	36 kDa	41	23	25	42	35	32	173	149	44	44	102	8	64	28	54
Glyceraldehyde-3-phosphate dehydrogenase, testis-specific OS=Homo sapiens OX=9606 GN=GAPDHS PE=1 SV=2	O14556	GAPDHS	45 kDa	0	0	0	0	0	0	14	0	0	0	0	0	0	0	0
Hemoglobin subunit beta OS=Homo sapiens OX=9606 GN=HBB PE=1 SV=2	P68871	HBB	16 kDa	37	18	32	11	27	44	42	59	150	150	43	65	41	36	72
Hemoglobin subunit delta OS=Homo sapiens OX=9606 GN=HBD PE=1 SV=2	P02042	HBD	16 kDa	7	5	21	8	20	25	31	27	101	101	25	24	27	22	40
Hemoglobin subunit gamma-1 OS=Homo sapiens OX=9606 GN=HBG1 PE=1 SV=2	P69891	HBG1	16 kDa	0	0	0	4	6	0	5	6	6	6	6	1	2	0	9
Protein S100-A8 OS=Homo sapiens OX=9606 GN=S100A8 PE=1 SV=1	P05109	S100A8	11 kDa	74	63	19	55	62	8	70	53	92	92	47	82	48	30	50
Annexin A3 OS=Homo sapiens OX=9606 GN=ANXA3 PE=1 SV=3	P12429	ANXA3	36 kDa	67	95	39	99	64	27	44	34	36	36	40	15	65	30	119
Matrix metalloproteinase-9 OS=Homo sapiens OX=9606 GN=MMP9 PE=1 SV=3	P14780	MMP9	78 kDa	0	0	8	0	7	32	58	103	106	106	90	17	72	61	68
Stomatin OS=Homo sapiens OX=9606 GN=STOM PE=1 SV=3	P27105	STOM	32 kDa	137	89	48	94	152	37	6	2	17	17	17	41	31	35	43
Pyruvate kinase PKM OS=Homo sapiens OX=9606 GN=PKM PE=1 SV=4	P14618	PKM	58 kDa	0	16	12	14	10	42	119	15	27	27	102	26	145	45	23
Lysozyme C OS=Homo sapiens OX=9606 GN=LYZ PE=1 SV=1	P61626	LYZ	17 kDa	4	12	9	4	14	14	30	63	56	56	29	100	47	41	76
Polyubiquitin-B OS=Homo sapiens OX=9606 GN=UBB PE=1 SV=1	P0CG47	UBB	26 kDa	37	38	27	17	56	54	10	25	16	16	32	83	25	71	55
Eosinophil peroxidase OS=Homo sapiens OX=9606 GN=EPX PE=1 SV=2	P11678	EPX	81 kDa	7	14	25	14	42	2	2	3	4	4	51	103	65	79	61
Moesin OS=Homo sapiens OX=9606 GN=MSN PE=1 SV=3	P26038	MSN	68 kDa	59	59	73	87	88	31	73	2	3	3	24	8	39	21	14
Ezrin OS=Homo sapiens OX=9606 GN=EZR PE=1 SV=4	P15311	EZR	69 kDa	11	23	12	20	25	5	18	0	2	2	10	1	17	10	6
Albumin OS=Homo sapiens OX=9606 GN=ALB PE=1 SV=2	P02768	ALB	69 kDa	20	27	40	32	0	76	58	46	85	85	30	5	44	40	8
Annexin A1 OS=Homo sapiens OX=9606 GN=ANXA1 PE=1 SV=2	P04083	ANXA1	39 kDa	67	44	42	39	86	36	20	28	15	15	40	25	23	53	17
Annexin A11 OS=Homo sapiens OX=9606 GN=ANXA11 PE=1 SV=1	P50995	ANXA11	54 kDa	11	18	13	11	44	24	13	2	4	4	76	49	53	105	34
Catalase OS=Homo sapiens OX=9606 GN=CAT PE=1 SV=3	P04040	CAT	60 kDa	7	8	18	11	22	22	51	16	30	30	38	4	53	30	111
Integrin alpha-M OS=Homo sapiens OX=9606 GN=ITGAM PE=1 SV=2	P11215	ITGAM	127 kDa	26	62	35	24	125	8	11	10	45	45	10	26	18	13	5
Integrin alpha-IIb OS=Homo sapiens OX=9606 GN=ITGA2B PE=1 SV=3	P08514	ITGA2B	113 kDa	235	89	32	83	113	54	1	0	6	6	0	0	2	1	0
Annexin A6 OS=Homo sapiens OX=9606 GN=ANXA6 PE=1 SV=3	P08133	ANXA6	76 kDa	4	40	30	20	50	5	13	0	2	2	38	23	57	75	17
Galectin-10 OS=Homo sapiens OX=9606 GN=CLC PE=1 SV=3	Q05315	CLC	16 kDa	15	1	10	3	12	20	23	20	20	20	85	17	31	53	17
Flotillin-1 OS=Homo sapiens OX=9606 GN=FLOT1 PE=1 SV=3	O75955	FLOT1	47 kDa	0	4	4	3	20	161	40	66	40	40	8	22	13	26	2
Thrombospondin-1 OS=Homo sapiens OX=9606 GN=THBS1 PE=1 SV=2	P07996	THBS1	129 kDa	30	25	26	18	3	37	19	28	81	81	26	0	25	9	8
Neutrophil elastase OS=Homo sapiens OX=9606 GN=ELANE PE=1 SV=1	P08246	ELANE	29 kDa	7	38	9	60	6	22	7	18	13	13	36	14	46	41	21
Neutrophil collagenase OS=Homo sapiens OX=9606 GN=MMP8 PE=1 SV=1	P22894	MMP8	53 kDa	0	0	1	0	2	2	16	26	33	33	41	19	40	30	29
Haptoglobin OS=Homo sapiens OX=9606 GN=HP PE=1 SV=1	P00738	HP	45 kDa	0	0	5	0	2	8	23	54	39	39	26	17	29	41	11
Transaldolase OS=Homo sapiens OX=9606 GN=TALDO1 PE=1 SV=2	P37837	TALDO1	38 kDa	2	3	5	1	2	8	66	30	18	18	32	0	30	8	42
Fermitin family homolog 3 OS=Homo sapiens OX=9606 GN=FERMT3 PE=1 SV=1	Q86UX7	FERMT3	76 kDa	107	71	51	42	70	5	0	0	0	0	0	0	0	0	0
Guanine nucleotide-binding protein G(i) subunit alpha-2 OS=Homo sapiens OX=9606 GN=GNAI2 PE=1 SV=3	P04899	GNAI2	40 kDa	46	40	22	47	80	17	6	0	3	3	2	10	4	8	1
Guanine nucleotide-binding protein G(i) subunit alpha-3 OS=Homo sapiens OX=9606 GN=GNAI3 PE=1 SV=3	P08754	GNAI3	41 kDa	22	23	9	23	41	7	3	0	2	2	1	1	2	2	1
Guanine nucleotide-binding protein G(i) subunit alpha-1 OS=Homo sapiens OX=9606 GN=GNAI1 PE=1 SV=2	P63096	GNAI1	40 kDa	22	25	8	23	37	7	3	0	2	2	1	1	2	2	1
Grancalcin OS=Homo sapiens OX=9606 GN=GCA PE=1 SV=2	P28676	GCA	24 kDa	7	12	5	0	14	8	5	0	3	3	41	17	28	58	20
Profilin-1 OS=Homo sapiens OX=9606 GN=PFN1 PE=1 SV=2	P07737	PFN1	15 kDa	9	10	10	6	25	10	36	10	19	19	29	2	19	12	17
Syntenin-1 OS=Homo sapiens OX=9606 GN=SDCBP PE=1 SV=1	O00560	SDCBP	32 kDa	0	5	10	5	13	51	20	29	15	15	17	7	17	44	7
Plastin-2 OS=Homo sapiens OX=9606 GN=LCP1 PE=1 SV=6	P13796	LCP1	70 kDa	0	3	1	0	1	2	80	19	15	15	19	3	24	16	25
Filamin-A OS=Homo sapiens OX=9606 GN=FLNA PE=1 SV=4	P21333	FLNA	281 kDa	13	45	65	8	9	148	18	0	9	9	0	0	0	12	0
Integrin beta-3 OS=Homo sapiens OX=9606 GN=ITGB3 PE=1 SV=2	P05106	ITGB3	87 kDa	126	89	47	33	27	25	0	0	0	0	0	0	0	0	0
Fructose-bisphosphate aldolase A OS=Homo sapiens OX=9606 GN=ALDOA PE=1 SV=2	P04075	ALDOA	39 kDa	2	5	6	1	2	22	57	2	25	25	20	0	30	7	15
Fructose-bisphosphate aldolase C OS=Homo sapiens OX=9606 GN=ALDOC PE=1 SV=2	P09972	ALDOC	39 kDa	0	1	0	0	0	2	10	0	2	2	2	0	1	0	5
Alpha-1-antitrypsin OS=Homo sapiens OX=9606 GN=SERPINA1 PE=1 SV=3	P01009	SERPINA1	47 kDa	0	3	4	0	1	7	10	11	23	23	37	12	33	25	14
Alpha-enolase OS=Homo sapiens OX=9606 GN=ENO1 PE=1 SV=2	P06733	ENO1	47 kDa	37	8	10	22	9	15	60	3	2	2	25	0	26	7	14
Heat shock cognate 71 kDa protein OS=Homo sapiens OX=9606 GN=HSPA8 PE=1 SV=1	P11142	HSPA8	71 kDa	9	25	31	14	17	37	52	8	19	19	10	0	6	11	0
Chitinase-3-like protein 1 OS=Homo sapiens OX=9606 GN=CHI3L1 PE=1 SV=2	P36222	CHI3L1	43 kDa	0	0	0	0	0	2	8	14	33	33	15	1	26	19	41
Histone H2B type 1-C/E/F/G/I OS=Homo sapiens OX=9606 GN=H2BC10 PE=1 SV=4	P62807	H2BC10	14 kDa	43	19	31	51	33	29	0	10	14	14	0	20	2	1	0
Histone H2B type 2-E OS=Homo sapiens OX=9606 GN=H2BC21 PE=1 SV=3	Q16778	H2BC21	14 kDa	43	19	27	42	33	27	0	10	14	14	0	18	2	1	0
Flotillin-2 OS=Homo sapiens OX=9606 GN=FLOT2 PE=1 SV=2	Q14254	FLOT2	47 kDa	2	4	6	3	7	126	17	16	23	23	2	17	9	16	1
Heat shock 70 kDa protein 1A OS=Homo sapiens OX=9606 GN=HSPA1A PE=1 SV=1	P0DMV8	HSPA1A	70 kDa	4	22	21	18	18	14	51	10	19	19	5	6	6	12	0
Heat shock 70 kDa protein 6 OS=Homo sapiens OX=9606 GN=HSPA6 PE=1 SV=2	P17066	HSPA6	71 kDa	0	15	13	10	14	8	23	6	11	11	3	5	0	7	0
Histone H4 OS=Homo sapiens OX=9606 GN=H4-16 PE=1 SV=2	P62805	H4-16	11 kDa	72	19	42	67	9	39	0	3	9	9	0	10	1	0	0
Talin-1 OS=Homo sapiens OX=9606 GN=TLN1 PE=1 SV=3	Q9Y490	TLN1	270 kDa	20	55	53	15	25	49	5	1	3	3	1	1	2	5	0
Azurocidin OS=Homo sapiens OX=9606 GN=AZU1 PE=1 SV=3	P20160	AZU1	27 kDa	0	10	4	4	7	0	2	12	9	9	21	8	24	22	16
Cathelicidin antimicrobial peptide OS=Homo sapiens OX=9606 GN=CAMP PE=1 SV=1	P49913	CAMP	19 kDa	7	5	5	4	21	2	2	3	4	4	9	59	7	17	2
14-3-3 protein zeta/delta OS=Homo sapiens OX=9606 GN=YWHAZ PE=1 SV=1	P63104	YWHAZ	28 kDa	28	22	29	23	12	41	2	0	1	1	1	2	0	3	0
14-3-3 protein beta/alpha OS=Homo sapiens OX=9606 GN=YWHAB PE=1 SV=3	P31946	YWHAB	28 kDa	7	12	8	4	4	10	0	0	0	0	0	1	0	2	0
14-3-3 protein eta OS=Homo sapiens OX=9606 GN=YWHAH PE=1 SV=4	Q04917	YWHAH	28 kDa	4	14	6	3	3	12	0	0	0	0	0	1	0	2	0
14-3-3 protein sigma OS=Homo sapiens OX=9606 GN=SFN PE=1 SV=1	P31947	SFN	28 kDa	9	10	0	5	4	8	0	0	0	0	0	0	0	0	0
14-3-3 protein epsilon OS=Homo sapiens OX=9606 GN=YWHAE PE=1 SV=1	P62258	YWHAE	29 kDa	4	10	5	3	3	10	0	0	0	0	0	1	0	1	0
14-3-3 protein theta OS=Homo sapiens OX=9606 GN=YWHAQ PE=1 SV=1	P27348	YWHAQ	28 kDa	7	8	5	0	4	8	0	0	0	0	0	0	0	0	0
14-3-3 protein gamma OS=Homo sapiens OX=9606 GN=YWHAG PE=1 SV=2	P61981	YWHAG	28 kDa	4	10	5	0	0	10	0	0	0	0	0	0	0	0	0
Gelsolin OS=Homo sapiens OX=9606 GN=GSN PE=1 SV=1	P06396	GSN	86 kDa	7	18	13	13	22	15	33	5	9	9	7	1	9	7	1
Carcinoembryonic antigen-related cell adhesion molecule 8 OS=Homo sapiens OX=9606 GN=CEACAM8 PE=1 SV=2	P31997	CEACAM8	38 kDa	15	19	5	14	10	2	3	8	4	4	9	28	9	27	0
Carcinoembryonic antigen-related cell adhesion molecule 1 OS=Homo sapiens OX=9606 GN=CEACAM1 PE=1 SV=2	P13688	CEACAM1	58 kDa	9	11	1	8	0	0	2	3	3	3	1	10	3	0	0
Ras-related protein Rap-1b OS=Homo sapiens OX=9606 GN=RAP1B PE=1 SV=1	P61224	RAP1B	21 kDa	54	29	13	8	30	17	8	0	4	4	1	3	5	7	0
Ras-related protein Rap-1A OS=Homo sapiens OX=9606 GN=RAP1A PE=1 SV=1	P62834	RAP1A	21 kDa	48	25	13	8	29	14	9	0	4	4	1	3	5	6	0
Integrin beta-2 OS=Homo sapiens OX=9606 GN=ITGB2 PE=1 SV=2	P05107	ITGB2	85 kDa	15	30	18	17	42	17	0	0	1	1	1	9	1	7	0
Immunoglobulin heavy constant gamma 1 OS=Homo sapiens OX=9606 GN=IGHG1 PE=1 SV=1	P01857	IGHG1	36 kDa	0	12	10	9	1	8	11	7	18	18	4	1	7	8	7
Immunoglobulin heavy constant gamma 2 OS=Homo sapiens OX=9606 GN=IGHG2 PE=1 SV=2	P01859	IGHG2	36 kDa	0	1	0	0	0	2	7	1	12	12	0	1	3	0	1
Chitotriosidase-1 OS=Homo sapiens OX=9606 GN=CHIT1 PE=1 SV=1	Q13231	CHIT1	52 kDa	0	0	0	0	0	0	5	0	10	10	22	6	26	16	18
L-lactate dehydrogenase A chain OS=Homo sapiens OX=9606 GN=LDHA PE=1 SV=2	P00338	LDHA	37 kDa	2	7	5	1	6	5	25	2	4	4	11	0	25	5	11
Bactericidal permeability-increasing protein OS=Homo sapiens OX=9606 GN=BPI PE=1 SV=4	P17213	BPI	54 kDa	0	0	0	0	0	0	0	0	0	0	32	0	19	43	0
Brain acid soluble protein 1 OS=Homo sapiens OX=9606 GN=BASP1 PE=1 SV=2	P80723	BASP1	23 kDa	26	33	18	45	2	17	10	0	0	0	2	3	0	8	0
Annexin A7 OS=Homo sapiens OX=9606 GN=ANXA7 PE=1 SV=3	P20073	ANXA7	53 kDa	0	10	4	4	7	0	2	0	0	0	18	2	17	29	5
Phospholipase B-like 1 OS=Homo sapiens OX=9606 GN=PLBD1 PE=1 SV=2	Q6P4A8	PLBD1	63 kDa	0	0	0	0	0	0	2	0	3	3	31	0	22	21	5
Cofilin-1 OS=Homo sapiens OX=9606 GN=CFL1 PE=1 SV=3	P23528	CFL1	19 kDa	9	10	5	6	5	14	45	11	8	8	3	1	1	3	0
Histone H3.1 OS=Homo sapiens OX=9606 GN=H3C12 PE=1 SV=2	P68431	H3C12	15 kDa	50	15	13	36	9	14	0	0	5	5	0	3	0	0	0
Histone H3-7 OS=Homo sapiens OX=9606 GN=H3-7 PE=1 SV=1	Q5TEC6	H3-7	15 kDa	41	14	9	29	8	8	0	0	4	4	0	3	0	0	0
Transketolase OS=Homo sapiens OX=9606 GN=TKT PE=1 SV=3	P29401	TKT	68 kDa	7	7	13	5	2	15	13	0	0	0	19	2	9	12	0
CD63 antigen OS=Homo sapiens OX=9606 GN=CD63 PE=1 SV=2	P08962	CD63	26 kDa	0	4	3	0	17	0	2	0	3	3	8	9	4	11	17
Vinculin OS=Homo sapiens OX=9606 GN=VCL PE=1 SV=4	P18206	VCL	124 kDa	13	29	31	8	7	37	6	0	2	2	0	0	0	3	0
Rho GDP-dissociation inhibitor 2 OS=Homo sapiens OX=9606 GN=ARHGDIB PE=1 SV=3	P52566	ARHGDIB	23 kDa	4	0	8	15	11	15	23	4	10	10	2	0	2	2	0
Receptor-type tyrosine-protein phosphatase C OS=Homo sapiens OX=9606 GN=PTPRC PE=1 SV=3	P08575	PTPRC	147 kDa	2	14	16	5	25	3	3	0	1	1	2	2	5	12	0
Golgi-associated plant pathogenesis-related protein 1 OS=Homo sapiens OX=9606 GN=GLIPR2 PE=1 SV=3	Q9H4G4	GLIPR2	17 kDa	7	8	4	27	15	12	1	0	1	1	3	5	2	8	0
Coactosin-like protein OS=Homo sapiens OX=9606 GN=COTL1 PE=1 SV=3	Q14019	COTL1	16 kDa	0	1	1	1	1	3	23	6	9	9	7	0	7	0	9
Fibrinogen gamma chain OS=Homo sapiens OX=9606 GN=FGG PE=1 SV=3	P02679	FGG	52 kDa	4	10	22	4	0	10	0	0	3	3	10	0	7	15	1
Protein S100-A12 OS=Homo sapiens OX=9606 GN=S100A12 PE=1 SV=2	P80511	S100A12	11 kDa	0	0	0	1	1	0	3	0	0	0	18	4	19	3	11
Annexin A5 OS=Homo sapiens OX=9606 GN=ANXA5 PE=1 SV=2	P08758	ANXA5	36 kDa	13	7	16	3	16	5	10	0	0	0	4	3	2	8	2
Platelet glycoprotein Ib alpha chain OS=Homo sapiens OX=9606 GN=GP1BA PE=1 SV=2	P07359	GP1BA	72 kDa	2	7	10	0	0	29	3	0	22	22	1	0	2	0	0
CD9 antigen OS=Homo sapiens OX=9606 GN=CD9 PE=1 SV=4	P21926	CD9	25 kDa	39	18	21	14	10	8	1	0	0	0	1	1	0	1	0
Glucose-6-phosphate 1-dehydrogenase OS=Homo sapiens OX=9606 GN=G6PD PE=1 SV=4	P11413	G6PD	59 kDa	0	0	0	0	1	0	28	0	0	0	8	0	28	7	0
Glucose-6-phosphate isomerase OS=Homo sapiens OX=9606 GN=GPI PE=1 SV=4	P06744	GPI	63 kDa	4	7	12	8	14	7	16	0	3	3	1	3	2	7	0
Guanine nucleotide-binding protein G(I)/G(S)/G(T) subunit beta-2 OS=Homo sapiens OX=9606 GN=GNB2 PE=1 SV=3	P62879	GNB2	37 kDa	4	11	8	11	20	5	1	0	0	0	1	2	2	1	0
Guanine nucleotide-binding protein G(I)/G(S)/G(T) subunit beta-1 OS=Homo sapiens OX=9606 GN=GNB1 PE=1 SV=3	P62873	GNB1	37 kDa	4	8	8	8	19	5	1	0	0	0	1	2	2	2	0
Annexin A4 OS=Homo sapiens OX=9606 GN=ANXA4 PE=1 SV=4	P09525	ANXA4	36 kDa	0	7	4	1	13	7	3	0	0	0	5	0	7	19	0
Carbonic anhydrase 1 OS=Homo sapiens OX=9606 GN=CA1 PE=1 SV=2	P00915	CA1	29 kDa	0	0	0	0	1	3	2	3	20	20	2	0	3	0	9
Serpin B10 OS=Homo sapiens OX=9606 GN=SERPINB10 PE=1 SV=1	P48595	SERPINB10	45 kDa	0	0	0	0	0	0	19	0	3	3	7	0	7	0	18
Aminopeptidase N OS=Homo sapiens OX=9606 GN=ANPEP PE=1 SV=4	P15144	ANPEP	110 kDa	0	8	9	4	14	10	3	3	4	4	0	3	1	8	0
Solute carrier family 2, facilitated glucose transporter member 3 OS=Homo sapiens OX=9606 GN=SLC2A3 PE=1 SV=1	P11169	SLC2A3	54 kDa	4	11	5	6	20	8	0	0	1	1	2	1	3	6	0
Carcinoembryonic antigen-related cell adhesion molecule 6 OS=Homo sapiens OX=9606 GN=CEACAM6 PE=1 SV=4	P40199	CEACAM6	37 kDa	4	5	1	3	3	3	0	2	0	0	11	5	5	19	0
Immunoglobulin kappa constant OS=Homo sapiens OX=9606 GN=IGKC PE=1 SV=2	P01834	IGKC	12 kDa	0	7	3	0	0	0	2	3	12	12	4	0	12	4	2
Cysteine-rich secretory protein 3 OS=Homo sapiens OX=9606 GN=CRISP3 PE=1 SV=1	P54108	CRISP3	28 kDa	0	0	0	0	0	0	0	0	8	8	6	0	16	11	4
Glycogen [starch] synthase, muscle OS=Homo sapiens OX=9606 GN=GYS1 PE=1 SV=2	P13807	GYS1	84 kDa	17	18	17	10	15	0	0	0	0	0	0	0	0	0	0
Eosinophil cationic protein OS=Homo sapiens OX=9606 GN=RNASE3 PE=1 SV=2	P12724	RNASE3	18 kDa	0	0	0	0	1	2	2	0	2	2	15	8	4	12	2
Myosin-9 OS=Homo sapiens OX=9606 GN=MYH9 PE=1 SV=4	P35579	MYH9	227 kDa	4	12	36	3	12	2	0	0	0	0	1	0	0	0	0
Myosin-14 OS=Homo sapiens OX=9606 GN=MYH14 PE=1 SV=2	Q7Z406	MYH14	228 kDa	0	0	0	0	1	0	0	0	0	0	0	0	0	0	0
Myeloblastin OS=Homo sapiens OX=9606 GN=PRTN3 PE=1 SV=3	P24158	PRTN3	28 kDa	0	0	0	0	3	0	0	0	0	0	5	12	8	10	10
Hornerin OS=Homo sapiens OX=9606 GN=HRNR PE=1 SV=2	Q86YZ3	HRNR	282 kDa	0	3	35	6	0	10	2	0	6	6	0	4	0	0	1
Olfactomedin-4 OS=Homo sapiens OX=9606 GN=OLFM4 PE=1 SV=1	Q6UX06	OLFM4	57 kDa	0	0	0	0	4	0	6	24	5	5	1	2	5	0	5
Programmed cell death 6-interacting protein OS=Homo sapiens OX=9606 GN=PDCD6IP PE=1 SV=1	Q8WUM4	PDCD6IP	96 kDa	0	0	3	0	1	14	0	0	0	0	9	2	2	27	0
Receptor-type tyrosine-protein phosphatase eta OS=Homo sapiens OX=9606 GN=PTPRJ PE=1 SV=3	Q12913	PTPRJ	146 kDa	7	14	12	3	7	17	2	0	2	2	1	0	0	7	0
Rab GDP dissociation inhibitor beta OS=Homo sapiens OX=9606 GN=GDI2 PE=1 SV=2	P50395	GDI2	51 kDa	0	1	3	0	0	0	24	0	2	2	4	0	11	4	3
Rab GDP dissociation inhibitor alpha OS=Homo sapiens OX=9606 GN=GDI1 PE=1 SV=2	P31150	GDI1	51 kDa	0	0	3	0	0	2	9	0	2	2	2	0	4	2	1
Glutathione S-transferase P OS=Homo sapiens OX=9606 GN=GSTP1 PE=1 SV=2	P09211	GSTP1	23 kDa	0	3	1	0	0	2	13	0	10	10	4	0	8	3	0
Ras-related protein Rab-11A OS=Homo sapiens OX=9606 GN=RAB11A PE=1 SV=3	P62491	RAB11A	24 kDa	4	10	9	4	7	12	5	2	3	3	2	0	2	2	0
Pantetheine hydrolase VNN2 OS=Homo sapiens OX=9606 GN=VNN2 PE=1 SV=3	O95498	VNN2	59 kDa	0	8	3	0	20	0	2	3	1	1	1	1	2	5	0
Histone H2A type 1-B/E OS=Homo sapiens OX=9606 GN=H2AC8 PE=1 SV=2	P04908	H2AC8	14 kDa	35	8	6	17	0	7	2	0	0	0	0	2	0	0	0
Histone H2A type 2-C OS=Homo sapiens OX=9606 GN=H2AC20 PE=1 SV=4	Q16777	H2AC20	14 kDa	35	8	8	17	0	7	1	0	0	0	0	1	0	0	0
Histone H2A type 2-B OS=Homo sapiens OX=9606 GN=H2AC21 PE=1 SV=3	Q8IUE6	H2AC21	14 kDa	35	8	5	17	0	7	2	0	0	0	0	2	0	0	0
Phosphoglycerate kinase 1 OS=Homo sapiens OX=9606 GN=PGK1 PE=1 SV=3	P00558	PGK1	45 kDa	0	0	8	4	6	5	33	0	0	0	0	0	0	1	0
EH domain-containing protein 1 OS=Homo sapiens OX=9606 GN=EHD1 PE=1 SV=2	Q9H4M9	EHD1	61 kDa	0	7	14	8	10	2	0	0	0	0	0	0	1	9	0
EH domain-containing protein 3 OS=Homo sapiens OX=9606 GN=EHD3 PE=1 SV=2	Q9NZN3	EHD3	61 kDa	0	1	5	1	1	0	0	0	0	0	0	0	0	2	0
C5a anaphylatoxin chemotactic receptor 1 OS=Homo sapiens OX=9606 GN=C5AR1 PE=1 SV=2	P21730	C5AR1	39 kDa	0	10	5	9	11	5	2	0	2	2	1	0	0	4	0
Triosephosphate isomerase OS=Homo sapiens OX=9606 GN=TPI1 PE=1 SV=4	P60174	TPI1	27 kDa	2	5	4	1	1	10	22	0	3	3	2	0	0	1	0
Adenylyl cyclase-associated protein 1 OS=Homo sapiens OX=9606 GN=CAP1 PE=1 SV=5	Q01518	CAP1	52 kDa	0	3	1	0	0	5	32	0	3	3	4	0	0	0	0
Purine nucleoside phosphorylase OS=Homo sapiens OX=9606 GN=PNP PE=1 SV=2	P00491	PNP	32 kDa	0	0	0	0	0	0	14	0	8	8	2	0	7	0	4
Neutrophil defensin 1 OS=Homo sapiens OX=9606 GN=DEFA1B PE=1 SV=1	P59665	DEFA1B	10 kDa	0	0	3	0	0	0	0	0	0	0	7	0	14	15	0
Glutathione reductase, mitochondrial OS=Homo sapiens OX=9606 GN=GSR PE=1 SV=2	P00390	GSR	56 kDa	0	1	1	0	0	2	10	0	4	4	3	0	6	1	8
Platelet endothelial cell adhesion molecule OS=Homo sapiens OX=9606 GN=PECAM1 PE=1 SV=2	P16284	PECAM1	83 kDa	7	7	9	8	1	14	2	0	3	3	1	0	1	1	0
Platelet glycoprotein Ib beta chain OS=Homo sapiens OX=9606 GN=GP1BB PE=1 SV=1	P13224	GP1BB	22 kDa	17	12	4	8	4	19	0	0	0	0	0	0	0	0	0
Copine-3 OS=Homo sapiens OX=9606 GN=CPNE3 PE=1 SV=1	O75131	CPNE3	60 kDa	0	0	3	0	9	0	0	0	0	0	5	0	3	15	0
L-lactate dehydrogenase B chain OS=Homo sapiens OX=9606 GN=LDHB PE=1 SV=2	P07195	LDHB	37 kDa	0	0	4	0	0	3	17	0	2	2	4	0	7	2	0
Peptidoglycan recognition protein 1 OS=Homo sapiens OX=9606 GN=PGLYRP1 PE=1 SV=1	O75594	PGLYRP1	22 kDa	0	0	0	0	0	0	3	0	3	3	4	3	7	13	0
HLA class I histocompatibility antigen, A alpha chain OS=Homo sapiens OX=9606 GN=HLA-A PE=1 SV=2	P04439	HLA-A	41 kDa	13	14	5	6	9	5	1	0	0	0	0	0	0	0	0
6-phosphogluconate dehydrogenase, decarboxylating OS=Homo sapiens OX=9606 GN=PGD PE=1 SV=3	P52209	PGD	53 kDa	0	0	6	0	1	8	22	0	0	0	4	0	0	3	0
Endoplasmic reticulum chaperone BiP OS=Homo sapiens OX=9606 GN=HSPA5 PE=1 SV=2	P11021	HSPA5	72 kDa	4	3	5	1	1	14	9	1	3	3	2	0	2	0	0
Peroxiredoxin-2 OS=Homo sapiens OX=9606 GN=PRDX2 PE=1 SV=5	P32119	PRDX2	22 kDa	0	0	0	0	0	0	2	0	8	8	2	0	8	2	5
Platelet glycoprotein 4 OS=Homo sapiens OX=9606 GN=CD36 PE=1 SV=2	P16671	CD36	53 kDa	17	5	8	10	7	7	0	0	0	0	0	0	0	0	0
ADP-ribosyl cyclase/cyclic ADP-ribose hydrolase 2 OS=Homo sapiens OX=9606 GN=BST1 PE=1 SV=2	Q10588	BST1	36 kDa	0	3	5	1	1	3	0	0	5	5	2	1	4	4	1
Thymosin beta-4 OS=Homo sapiens OX=9606 GN=TMSB4X PE=1 SV=2	P62328	TMSB4X	5 kDa	2	1	5	1	0	7	9	0	4	4	4	0	1	0	1
F-actin-capping protein subunit beta OS=Homo sapiens OX=9606 GN=CAPZB PE=1 SV=4	P47756	CAPZB	31 kDa	0	0	3	0	1	3	13	0	4	4	4	0	4	0	1
Leukotriene B4 receptor 1 OS=Homo sapiens OX=9606 GN=LTB4R PE=1 SV=2	Q15722	LTB4R	38 kDa	0	8	5	8	10	10	0	0	0	0	0	0	0	1	0
Maltase-glucoamylase OS=Homo sapiens OX=9606 GN=MGAM PE=1 SV=6	O43451	MGAM	312 kDa	0	0	1	0	7	0	0	0	0	0	2	4	0	18	0
Ras-related protein Rab-8B OS=Homo sapiens OX=9606 GN=RAB8B PE=1 SV=2	Q92930	RAB8B	24 kDa	0	4	8	6	4	0	0	0	0	0	0	0	0	0	0
Ras-related protein Rab-8A OS=Homo sapiens OX=9606 GN=RAB8A PE=1 SV=1	P61006	RAB8A	24 kDa	0	0	6	1	4	3	0	0	0	0	0	0	0	0	0
Ras-related protein Rab-1B OS=Homo sapiens OX=9606 GN=RAB1B PE=1 SV=1	Q9H0U4	RAB1B	22 kDa	0	3	4	1	2	5	0	0	0	0	0	0	0	1	0
Ras-related protein Rab-1A OS=Homo sapiens OX=9606 GN=RAB1A PE=1 SV=3	P62820	RAB1A	23 kDa	0	1	3	1	3	3	0	0	0	0	0	0	0	1	0
Ras-related protein Rab-3D OS=Homo sapiens OX=9606 GN=RAB3D PE=1 SV=1	O95716	RAB3D	24 kDa	0	0	1	0	1	0	0	0	0	0	0	0	0	0	0
Integrin beta-1 OS=Homo sapiens OX=9606 GN=ITGB1 PE=1 SV=2	P05556	ITGB1	88 kDa	4	16	8	8	0	15	0	0	0	0	0	0	0	0	0
Ras-related protein Rab-10 OS=Homo sapiens OX=9606 GN=RAB10 PE=1 SV=1	P61026	RAB10	23 kDa	2	4	6	5	7	8	2	0	1	1	1	0	0	0	0
Ras-related protein Ral-B OS=Homo sapiens OX=9606 GN=RALB PE=1 SV=1	P11234	RALB	23 kDa	4	8	9	4	5	5	0	0	0	0	0	0	1	4	0
Cytochrome b-245 heavy chain OS=Homo sapiens OX=9606 GN=CYBB PE=1 SV=2	P04839	CYBB	65 kDa	0	1	4	1	7	0	0	0	0	0	2	0	3	10	0
Actin-related protein 2/3 complex subunit 4 OS=Homo sapiens OX=9606 GN=ARPC4 PE=1 SV=3	P59998	ARPC4	20 kDa	0	7	12	4	10	0	0	0	0	0	1	0	0	0	0
Alpha-1-antichymotrypsin OS=Homo sapiens OX=9606 GN=SERPINA3 PE=1 SV=2	P01011	SERPINA3	48 kDa	0	0	0	0	0	0	0	0	4	4	7	0	6	5	0
Phosphoglucomutase-1 OS=Homo sapiens OX=9606 GN=PGM1 PE=1 SV=3	P36871	PGM1	61 kDa	0	0	0	0	0	0	17	0	2	2	4	0	4	0	0
Desmoplakin OS=Homo sapiens OX=9606 GN=DSP PE=1 SV=3	P15924	DSP	332 kDa	0	0	36	1	0	2	0	0	0	0	0	0	0	0	0
Tyrosine-protein phosphatase non-receptor type substrate 1 OS=Homo sapiens OX=9606 GN=SIRPA PE=1 SV=2	P78324	SIRPA	55 kDa	0	3	5	1	5	0	0	0	1	1	0	3	0	7	0
Signal-regulatory protein beta-1 isoform 3 OS=Homo sapiens OX=9606 GN=SIRPB1 PE=1 SV=1	Q5TFQ8	SIRPB1	43 kDa	0	3	5	1	4	0	0	0	1	1	0	2	0	8	0
Signal-regulatory protein beta-1 OS=Homo sapiens OX=9606 GN=SIRPB1 PE=1 SV=5	O00241	SIRPB1	43 kDa	0	3	1	1	1	0	0	0	2	2	0	2	0	2	0
Fibrinogen alpha chain OS=Homo sapiens OX=9606 GN=FGA PE=1 SV=2	P02671	FGA	95 kDa	7	5	22	1	0	0	0	0	2	2	0	0	0	0	0
HLA class I histocompatibility antigen, B alpha chain OS=Homo sapiens OX=9606 GN=HLA-B PE=1 SV=3	P01889	HLA-B	40 kDa	13	3	3	5	5	7	1	0	0	0	0	0	0	0	0
HLA class I histocompatibility antigen, C alpha chain OS=Homo sapiens OX=9606 GN=HLA-C PE=1 SV=3	P10321	HLA-C	41 kDa	7	3	0	3	1	0	0	0	0	0	0	0	0	0	0
Serpin B6 OS=Homo sapiens OX=9606 GN=SERPINB6 PE=1 SV=3	P35237	SERPINB6	43 kDa	0	0	0	0	0	0	8	0	2	2	6	0	5	1	0
Thioredoxin OS=Homo sapiens OX=9606 GN=TXN PE=1 SV=3	P10599	TXN	12 kDa	0	0	0	0	0	0	11	0	0	0	4	0	6	3	1
Non-histone chromosomal protein HMG-17 OS=Homo sapiens OX=9606 GN=HMGN2 PE=1 SV=3	P05204	HMGN2	9 kDa	0	0	0	0	0	0	10	0	0	0	4	0	6	0	3
SH3 domain-binding glutamic acid-rich-like protein 3 OS=Homo sapiens OX=9606 GN=SH3BGRL3 PE=1 SV=1	Q9H299	SH3BGRL3	10 kDa	0	1	1	0	0	7	0	0	4	4	2	0	3	2	2
Disintegrin and metalloproteinase domain-containing protein 10 OS=Homo sapiens OX=9606 GN=ADAM10 PE=1 SV=1	O14672	ADAM10	84 kDa	0	4	9	0	5	3	0	0	0	0	1	0	1	5	0
Alpha-actinin-1 OS=Homo sapiens OX=9606 GN=ACTN1 PE=1 SV=2	P12814	ACTN1	103 kDa	2	8	9	4	6	3	0	0	0	0	0	0	0	0	0
Fibrinogen beta chain OS=Homo sapiens OX=9606 GN=FGB PE=1 SV=2	P02675	FGB	56 kDa	0	1	9	0	0	2	0	0	0	0	1	0	2	13	0
Serotransferrin OS=Homo sapiens OX=9606 GN=TF PE=1 SV=3	P02787	TF	77 kDa	0	0	0	0	0	0	7	0	10	10	0	0	0	1	0
Programmed cell death protein 6 OS=Homo sapiens OX=9606 GN=PDCD6 PE=1 SV=1	O75340	PDCD6	22 kDa	0	0	0	0	1	0	0	0	0	0	6	0	3	10	0
Coagulation factor XIII A chain OS=Homo sapiens OX=9606 GN=F13A1 PE=1 SV=5	P00488	F13A1	83 kDa	11	7	6	0	4	8	0	0	0	0	0	0	0	0	0
Glutathione S-transferase omega-1 OS=Homo sapiens OX=9606 GN=GSTO1 PE=1 SV=2	P78417	GSTO1	28 kDa	0	0	0	0	0	0	11	0	3	3	4	0	3	0	0
Proteasome subunit alpha type-6 OS=Homo sapiens OX=9606 GN=PSMA6 PE=1 SV=1	P60900	PSMA6	27 kDa	0	0	1	0	0	0	1	0	0	0	4	0	7	0	7
Platelet basic protein OS=Homo sapiens OX=9606 GN=PPBP PE=1 SV=3	P02775	PPBP	14 kDa	9	0	4	0	0	8	0	0	6	6	0	0	1	0	0
Cystatin-A OS=Homo sapiens OX=9606 GN=CSTA PE=1 SV=1	P01040	CSTA	11 kDa	0	0	5	0	0	0	5	0	1	1	5	0	5	0	0
Beta-glucuronidase OS=Homo sapiens OX=9606 GN=GUSB PE=1 SV=2	P08236	GUSB	75 kDa	0	0	0	0	0	0	0	0	0	0	5	0	3	12	0
Immunoglobulin lambda constant 2 OS=Homo sapiens OX=9606 GN=IGLC2 PE=1 SV=1	P0DOY2	IGLC2	11 kDa	0	1	0	1	1	2	2	0	5	5	1	0	3	3	0
Proteasome subunit alpha type-1 OS=Homo sapiens OX=9606 GN=PSMA1 PE=1 SV=1	P25786	PSMA1	30 kDa	0	0	4	0	0	0	0	0	0	0	8	0	2	1	3
Intercellular adhesion molecule 3 OS=Homo sapiens OX=9606 GN=ICAM3 PE=1 SV=2	P32942	ICAM3	60 kDa	2	3	5	3	1	10	6	0	0	0	0	0	0	1	0
Peptidyl-prolyl cis-trans isomerase A OS=Homo sapiens OX=9606 GN=PPIA PE=1 SV=2	P62937	PPIA	18 kDa	2	1	5	0	3	17	0	0	0	0	0	0	1	2	0
Glutaminyl-peptide cyclotransferase OS=Homo sapiens OX=9606 GN=QPCT PE=1 SV=1	Q16769	QPCT	41 kDa	0	0	0	0	0	0	2	0	4	4	2	0	4	5	0
Ferritin light chain OS=Homo sapiens OX=9606 GN=FTL PE=1 SV=2	P02792	FTL	20 kDa	0	0	0	0	0	0	0	0	0	0	6	0	3	8	0
Alpha-1-acid glycoprotein 1 OS=Homo sapiens OX=9606 GN=ORM1 PE=1 SV=2	P02763	ORM1	24 kDa	0	0	0	0	0	0	6	0	2	2	1	1	3	6	0
Rho-related GTP-binding protein RhoG OS=Homo sapiens OX=9606 GN=RHOG PE=1 SV=1	P84095	RHOG	21 kDa	0	4	4	0	4	0	2	0	0	0	0	0	2	5	0
CYFIP-related Rac1 interactor B OS=Homo sapiens OX=9606 GN=CYRIB PE=1 SV=1	Q9NUQ9	CYRIB	37 kDa	0	3	1	1	0	0	14	0	0	0	2	0	2	0	0
Guanine nucleotide-binding protein G(q) subunit alpha OS=Homo sapiens OX=9606 GN=GNAQ PE=1 SV=4	P50148	GNAQ	42 kDa	2	8	8	3	4	0	0	0	0	0	0	0	0	0	0
Hexokinase-3 OS=Homo sapiens OX=9606 GN=HK3 PE=1 SV=2	P52790	HK3	99 kDa	0	0	0	0	1	0	19	0	1	1	0	0	0	0	0
Collagen alpha-1(I) chain OS=Homo sapiens OX=9606 GN=COL1A1 PE=1 SV=6	P02452	COL1A1	139 kDa	0	0	0	0	0	5	3	2	5	5	0	0	1	0	1
Major vault protein OS=Homo sapiens OX=9606 GN=MVP PE=1 SV=4	Q14764	MVP	99 kDa	4	3	13	3	3	0	0	0	0	0	0	0	0	0	0
Copine-2 OS=Homo sapiens OX=9606 GN=CPNE2 PE=1 SV=3	Q96FN4	CPNE2	61 kDa	0	0	0	0	4	0	0	0	0	0	2	0	1	9	1
Chloride intracellular channel protein 1 OS=Homo sapiens OX=9606 GN=CLIC1 PE=1 SV=4	O00299	CLIC1	27 kDa	0	1	1	0	0	3	11	0	2	2	1	0	0	0	0
F-actin-capping protein subunit alpha-1 OS=Homo sapiens OX=9606 GN=CAPZA1 PE=1 SV=3	P52907	CAPZA1	33 kDa	0	0	1	0	0	0	8	0	2	2	1	0	2	0	2
Proteasome subunit alpha type-7 OS=Homo sapiens OX=9606 GN=PSMA7 PE=1 SV=1	O14818	PSMA7	28 kDa	0	0	4	0	1	0	3	0	0	0	4	0	3	2	0
Proteasome subunit alpha type-3 OS=Homo sapiens OX=9606 GN=PSMA3 PE=1 SV=2	P25788	PSMA3	28 kDa	0	0	1	0	0	0	2	0	0	0	5	0	3	0	3
Complement C3 OS=Homo sapiens OX=9606 GN=C3 PE=1 SV=2	P01024	C3	187 kDa	0	0	0	0	0	0	0	0	7	7	0	0	2	2	0
Immunoglobulin heavy constant alpha 1 OS=Homo sapiens OX=9606 GN=IGHA1 PE=1 SV=2	P01876	IGHA1	38 kDa	0	0	3	0	0	0	5	0	4	4	0	0	3	0	0
Protein S100-A11 OS=Homo sapiens OX=9606 GN=S100A11 PE=1 SV=2	P31949	S100A11	12 kDa	0	0	0	0	2	0	5	0	0	0	3	0	2	0	2
Integrin alpha-6 OS=Homo sapiens OX=9606 GN=ITGA6 PE=1 SV=5	P23229	ITGA6	127 kDa	2	5	4	0	1	14	0	0	0	0	0	0	0	0	0
Arginase-1 OS=Homo sapiens OX=9606 GN=ARG1 PE=1 SV=2	P05089	ARG1	35 kDa	0	0	4	0	0	0	11	0	2	2	0	0	1	0	0
Malate dehydrogenase, cytoplasmic OS=Homo sapiens OX=9606 GN=MDH1 PE=1 SV=4	P40925	MDH1	36 kDa	0	0	0	0	0	0	11	0	2	2	2	0	0	0	0
Fibronectin OS=Homo sapiens OX=9606 GN=FN1 PE=1 SV=5	P02751	FN1	272 kDa	0	0	0	0	0	0	0	0	8	8	0	0	1	1	0
von Willebrand factor OS=Homo sapiens OX=9606 GN=VWF PE=1 SV=4	P04275	VWF	309 kDa	2	7	14	0	0	0	0	0	0	0	0	0	0	1	0
Proteasome subunit alpha type-2 OS=Homo sapiens OX=9606 GN=PSMA2 PE=1 SV=2	P25787	PSMA2	26 kDa	0	0	0	0	0	0	0	0	0	0	5	0	3	0	4
Low affinity immunoglobulin gamma Fc region receptor III-A OS=Homo sapiens OX=9606 GN=FCGR3A PE=1 SV=2	P08637	FCGR3A	29 kDa	0	0	1	0	0	0	3	1	2	2	1	0	2	0	0
Low affinity immunoglobulin gamma Fc region receptor III-B OS=Homo sapiens OX=9606 GN=FCGR3B PE=1 SV=2	O75015	FCGR3B	26 kDa	0	0	0	0	0	0	5	1	0	0	1	0	2	4	0
ADP-ribosylation factor 3 OS=Homo sapiens OX=9606 GN=ARF3 PE=1 SV=2	P61204	ARF3	21 kDa	0	1	3	0	1	0	7	0	0	0	1	0	2	1	0
ADP-ribosylation factor 5 OS=Homo sapiens OX=9606 GN=ARF5 PE=1 SV=2	P84085	ARF5	21 kDa	0	1	1	0	1	0	0	0	0	0	0	0	0	0	0
Ribose-5-phosphate isomerase OS=Homo sapiens OX=9606 GN=RPIA PE=1 SV=3	P49247	RPIA	33 kDa	0	0	0	0	0	0	3	0	0	0	4	0	2	0	3
Cathepsin S OS=Homo sapiens OX=9606 GN=CTSS PE=1 SV=3	P25774	CTSS	37 kDa	0	0	0	0	0	0	0	0	0	0	4	0	6	4	0
Acid ceramidase OS=Homo sapiens OX=9606 GN=ASAH1 PE=1 SV=5	Q13510	ASAH1	45 kDa	0	0	0	0	0	0	0	0	0	0	5	0	1	7	0
Unconventional myosin-Ig OS=Homo sapiens OX=9606 GN=MYO1G PE=1 SV=2	B0I1T2	MYO1G	116 kDa	7	1	8	3	3	0	0	0	0	0	0	0	0	0	0
Ras-related C3 botulinum toxin substrate 2 OS=Homo sapiens OX=9606 GN=RAC2 PE=1 SV=1	P15153	RAC2	21 kDa	0	4	0	0	0	0	6	0	0	0	1	0	1	6	0
Ras suppressor protein 1 OS=Homo sapiens OX=9606 GN=RSU1 PE=1 SV=3	Q15404	RSU1	32 kDa	2	4	9	1	3	0	0	0	0	0	0	0	0	0	0
Sulfhydryl oxidase 1 OS=Homo sapiens OX=9606 GN=QSOX1 PE=1 SV=3	O00391	QSOX1	83 kDa	0	0	0	0	0	0	0	0	1	1	2	0	4	5	0
Guanine nucleotide-binding protein subunit alpha-13 OS=Homo sapiens OX=9606 GN=GNA13 PE=1 SV=2	Q14344	GNA13	44 kDa	4	5	5	1	3	0	0	0	0	0	0	0	0	0	0
Junctional adhesion molecule A OS=Homo sapiens OX=9606 GN=F11R PE=1 SV=1	Q9Y624	F11R	33 kDa	0	5	4	0	3	7	0	0	0	0	0	0	0	0	0
Integrin-linked protein kinase OS=Homo sapiens OX=9606 GN=ILK PE=1 SV=2	Q13418	ILK	51 kDa	4	11	5	0	1	0	0	0	0	0	0	0	0	0	0
Non-secretory ribonuclease OS=Homo sapiens OX=9606 GN=RNASE2 PE=1 SV=2	P10153	RNASE2	18 kDa	0	0	1	0	0	0	0	0	0	0	1	0	1	11	0
E3 ubiquitin-protein ligase LRSAM1 OS=Homo sapiens OX=9606 GN=LRSAM1 PE=1 SV=1	Q6UWE0	LRSAM1	84 kDa	0	0	0	0	0	20	1	0	0	0	0	1	0	0	0
Lysosomal Pro-X carboxypeptidase OS=Homo sapiens OX=9606 GN=PRCP PE=1 SV=1	P42785	PRCP	56 kDa	0	0	0	0	0	0	0	0	0	0	6	0	0	4	0
Protein S100-P OS=Homo sapiens OX=9606 GN=S100P PE=1 SV=2	P25815	S100P	10 kDa	0	1	3	0	0	0	2	0	1	1	2	0	1	1	0
Ras-related protein Rab-7a OS=Homo sapiens OX=9606 GN=RAB7A PE=1 SV=1	P51149	RAB7A	23 kDa	0	0	3	0	0	0	1	0	1	1	1	0	1	5	0
Interferon-induced transmembrane protein 1 OS=Homo sapiens OX=9606 GN=IFITM1 PE=1 SV=3	P13164	IFITM1	14 kDa	0	0	1	1	1	0	1	0	0	0	1	0	1	5	0
Coronin-1A OS=Homo sapiens OX=9606 GN=CORO1A PE=1 SV=4	P31146	CORO1A	51 kDa	0	1	5	0	2	3	2	0	0	0	0	0	0	1	0
Actin-related protein 3 OS=Homo sapiens OX=9606 GN=ACTR3 PE=1 SV=3	P61158	ACTR3	47 kDa	0	1	1	1	3	0	0	0	0	0	2	0	2	0	0
Peroxiredoxin-6 OS=Homo sapiens OX=9606 GN=PRDX6 PE=1 SV=3	P30041	PRDX6	25 kDa	0	0	0	0	0	0	9	0	1	1	1	0	2	0	0
Transthyretin OS=Homo sapiens OX=9606 GN=TTR PE=1 SV=1	P02766	TTR	16 kDa	0	0	0	0	0	0	1	0	0	0	4	0	2	4	0
Band 3 anion transport protein OS=Homo sapiens OX=9606 GN=SLC4A1 PE=1 SV=3	P02730	SLC4A1	102 kDa	0	0	6	0	4	0	0	0	1	1	0	0	0	0	0
Cytochrome b-245 light chain OS=Homo sapiens OX=9606 GN=CYBA PE=1 SV=3	P13498	CYBA	21 kDa	0	0	4	0	5	0	0	0	0	0	1	0	0	2	0
Beta-parvin OS=Homo sapiens OX=9606 GN=PARVB PE=1 SV=1	Q9HBI1	PARVB	42 kDa	7	7	6	0	0	0	0	0	0	0	0	0	0	0	0
Carbonic anhydrase 2 OS=Homo sapiens OX=9606 GN=CA2 PE=1 SV=2	P00918	CA2	29 kDa	0	0	0	0	0	12	7	0	0	0	0	0	0	0	0
Cathepsin Z OS=Homo sapiens OX=9606 GN=CTSZ PE=1 SV=1	Q9UBR2	CTSZ	34 kDa	0	0	0	0	0	0	0	0	1	1	3	0	2	2	0
WD repeat-containing protein 1 OS=Homo sapiens OX=9606 GN=WDR1 PE=1 SV=4	O75083	WDR1	66 kDa	4	1	5	0	2	0	0	0	0	0	0	0	0	2	0
Proteasome subunit beta type-1 OS=Homo sapiens OX=9606 GN=PSMB1 PE=1 SV=2	P20618	PSMB1	26 kDa	0	0	0	0	0	0	2	0	0	0	3	0	2	2	0
Puromycin-sensitive aminopeptidase OS=Homo sapiens OX=9606 GN=NPEPPS PE=1 SV=2	P55786	NPEPPS	103 kDa	0	0	0	0	0	0	14	0	0	0	0	0	0	0	0
Copine-1 OS=Homo sapiens OX=9606 GN=CPNE1 PE=1 SV=1	Q99829	CPNE1	59 kDa	0	1	0	0	4	0	0	0	0	0	1	1	0	2	0
Transcobalamin-1 OS=Homo sapiens OX=9606 GN=TCN1 PE=1 SV=2	P20061	TCN1	48 kDa	0	0	0	0	0	0	0	0	1	1	1	0	5	1	0
Transgelin-2 OS=Homo sapiens OX=9606 GN=TAGLN2 PE=1 SV=3	P37802	TAGLN2	22 kDa	0	0	0	0	0	2	5	0	3	3	0	0	0	0	0
Gamma-glutamyl hydrolase OS=Homo sapiens OX=9606 GN=GGH PE=1 SV=2	Q92820	GGH	36 kDa	0	0	0	0	0	0	0	0	0	0	3	0	2	4	0
Collagen alpha-2(I) chain OS=Homo sapiens OX=9606 GN=COL1A2 PE=1 SV=7	P08123	COL1A2	129 kDa	0	0	0	0	0	2	0	0	5	5	0	0	0	0	0
Peflin OS=Homo sapiens OX=9606 GN=PEF1 PE=1 SV=1	Q9UBV8	PEF1	30 kDa	0	0	0	0	0	0	0	0	0	0	2	0	0	8	0
Tumor necrosis factor alpha-induced protein 8 OS=Homo sapiens OX=9606 GN=TNFAIP8 PE=1 SV=1	O95379	TNFAIP8	23 kDa	0	1	1	5	1	0	0	0	0	0	1	1	0	0	0
Proteasome subunit beta type-8 OS=Homo sapiens OX=9606 GN=PSMB8 PE=1 SV=3	P28062	PSMB8	30 kDa	0	0	0	0	1	0	2	0	0	0	2	0	2	0	0
Hypoxanthine-guanine phosphoribosyltransferase OS=Homo sapiens OX=9606 GN=HPRT1 PE=1 SV=2	P00492	HPRT1	25 kDa	0	0	0	0	0	0	3	0	0	0	2	0	2	0	0
Glycogen phosphorylase, liver form OS=Homo sapiens OX=9606 GN=PYGL PE=1 SV=4	P06737	PYGL	97 kDa	0	0	3	0	0	0	7	0	0	0	1	0	0	0	0
Toll-interacting protein OS=Homo sapiens OX=9606 GN=TOLLIP PE=1 SV=1	Q9H0E2	TOLLIP	30 kDa	0	0	0	0	0	0	0	0	0	0	0	0	2	7	1
Desmoglein-1 OS=Homo sapiens OX=9606 GN=DSG1 PE=1 SV=2	Q02413	DSG1	114 kDa	0	0	12	0	0	0	0	0	0	0	0	0	0	0	1
SH3 domain-binding glutamic acid-rich-like protein OS=Homo sapiens OX=9606 GN=SH3BGRL PE=1 SV=1	O75368	SH3BGRL	13 kDa	0	0	0	0	0	0	1	0	1	1	3	0	1	0	0
Immunoglobulin superfamily member 2 OS=Homo sapiens OX=9606 GN=CD101 PE=1 SV=2	Q93033	CD101	115 kDa	0	3	6	1	1	0	0	0	0	0	0	0	0	0	0
Macrophage-capping protein OS=Homo sapiens OX=9606 GN=CAPG PE=1 SV=2	P40121	CAPG	38 kDa	0	0	0	0	0	0	7	0	1	1	1	0	0	0	0
Rho GDP-dissociation inhibitor 1 OS=Homo sapiens OX=9606 GN=ARHGDIA PE=1 SV=3	P52565	ARHGDIA	23 kDa	0	0	1	0	0	0	7	0	1	1	0	0	0	0	0
Phosphopentomutase OS=Homo sapiens OX=9606 GN=PGM2 PE=1 SV=4	Q96G03	PGM2	68 kDa	0	0	0	0	0	0	8	0	1	1	0	0	0	0	0
Sorcin OS=Homo sapiens OX=9606 GN=SRI PE=1 SV=1	P30626	SRI	22 kDa	0	0	0	0	0	0	0	0	0	0	1	0	0	7	0
Proto-oncogene tyrosine-protein kinase Src OS=Homo sapiens OX=9606 GN=SRC PE=1 SV=3	P12931	SRC	60 kDa	0	4	5	0	1	0	0	0	0	0	0	0	0	0	0
Pituitary tumor-transforming gene 1 protein-interacting protein OS=Homo sapiens OX=9606 GN=PTTG1IP PE=1 SV=1	P53801	PTTG1IP	20 kDa	0	0	3	0	0	0	0	0	0	0	1	0	0	5	0
Transmembrane protein C16orf54 OS=Homo sapiens OX=9606 GN=C16orf54 PE=1 SV=1	Q6UWD8	C16orf54	24 kDa	0	0	1	0	0	2	0	0	0	0	0	0	0	6	0
High mobility group protein B2 OS=Homo sapiens OX=9606 GN=HMGB2 PE=1 SV=2	P26583	HMGB2	24 kDa	0	0	0	0	0	0	0	0	0	0	5	0	0	0	0
Lysosome-associated membrane glycoprotein 1 OS=Homo sapiens OX=9606 GN=LAMP1 PE=1 SV=3	P11279	LAMP1	45 kDa	0	0	1	0	0	0	1	0	0	0	1	0	1	3	0
Protein S100-A4 OS=Homo sapiens OX=9606 GN=S100A4 PE=1 SV=1	P26447	S100A4	12 kDa	0	1	1	0	0	0	2	0	0	0	2	0	0	0	0
Inositol monophosphatase 1 OS=Homo sapiens OX=9606 GN=IMPA1 PE=1 SV=1	P29218	IMPA1	30 kDa	0	0	0	0	0	0	3	0	0	0	1	0	2	0	0
WW domain-binding protein 2 OS=Homo sapiens OX=9606 GN=WBP2 PE=1 SV=1	Q969T9	WBP2	28 kDa	0	0	0	0	0	0	0	0	0	0	2	0	1	3	0
Ceruloplasmin OS=Homo sapiens OX=9606 GN=CP PE=1 SV=1	P00450	CP	122 kDa	0	0	0	0	0	0	0	0	2	2	0	0	2	0	0
Parkinson disease protein 7 OS=Homo sapiens OX=9606 GN=PARK7 PE=1 SV=2	Q99497	PARK7	20 kDa	0	0	0	0	0	0	6	0	0	0	1	0	0	0	0
Leukotriene A-4 hydrolase OS=Homo sapiens OX=9606 GN=LTA4H PE=1 SV=2	P09960	LTA4H	69 kDa	0	0	0	0	1	0	7	0	0	0	0	0	0	0	0
Heat shock protein HSP 90-alpha OS=Homo sapiens OX=9606 GN=HSP90AA1 PE=1 SV=5	P07900	HSP90AA1	85 kDa	0	1	4	0	0	3	0	0	0	0	0	0	0	0	0
Sodium/potassium-transporting ATPase subunit alpha-1 OS=Homo sapiens OX=9606 GN=ATP1A1 PE=1 SV=1	P05023	ATP1A1	113 kDa	0	4	1	0	1	0	0	0	0	0	0	0	0	0	0
Potassium-transporting ATPase alpha chain 2 OS=Homo sapiens OX=9606 GN=ATP12A PE=1 SV=3	P54707	ATP12A	116 kDa	0	0	0	0	1	0	0	0	0	0	0	0	0	0	0
N-acetylgalactosamine-6-sulfatase OS=Homo sapiens OX=9606 GN=GALNS PE=1 SV=1	P34059	GALNS	58 kDa	0	0	0	0	0	0	0	0	0	0	1	0	2	1	0
Glutathione synthetase OS=Homo sapiens OX=9606 GN=GSS PE=1 SV=1	P48637	GSS	52 kDa	0	0	0	0	0	0	3	0	0	0	1	0	0	0	1
Alpha-2-macroglobulin OS=Homo sapiens OX=9606 GN=A2M PE=1 SV=3	P01023	A2M	163 kDa	0	0	0	0	0	0	0	0	3	3	0	0	0	0	0
Cytoplasmic FMR1-interacting protein 1 OS=Homo sapiens OX=9606 GN=CYFIP1 PE=1 SV=1	Q7L576	CYFIP1	145 kDa	0	3	4	0	0	0	0	0	0	0	0	0	0	0	0
Cytoplasmic FMR1-interacting protein 2 OS=Homo sapiens OX=9606 GN=CYFIP2 PE=1 SV=2	Q96F07	CYFIP2	148 kDa	0	0	4	0	0	0	0	0	0	0	0	0	0	0	0
Dipeptidyl peptidase 2 OS=Homo sapiens OX=9606 GN=DPP7 PE=1 SV=3	Q9UHL4	DPP7	54 kDa	0	0	0	0	0	0	0	0	0	0	2	0	2	0	0
Platelet glycoprotein V OS=Homo sapiens OX=9606 GN=GP5 PE=1 SV=1	P40197	GP5	61 kDa	0	0	8	0	0	0	0	0	0	0	0	0	0	0	0
Filaggrin-2 OS=Homo sapiens OX=9606 GN=FLG2 PE=1 SV=1	Q5D862	FLG2	248 kDa	0	0	4	0	0	0	0	0	1	1	0	0	0	0	0
EF-hand domain-containing protein D2 OS=Homo sapiens OX=9606 GN=EFHD2 PE=1 SV=1	Q96C19	EFHD2	27 kDa	0	0	0	0	0	0	3	0	1	1	0	0	0	0	0
Transforming protein RhoA OS=Homo sapiens OX=9606 GN=RHOA PE=1 SV=1	P61586	RHOA	22 kDa	0	0	0	0	0	0	5	0	0	0	0	1	0	0	0
Ras-related protein Rab-5C OS=Homo sapiens OX=9606 GN=RAB5C PE=1 SV=2	P51148	RAB5C	23 kDa	0	0	1	0	0	0	5	0	0	0	0	0	0	0	0
Phosphatidylethanolamine-binding protein 1 OS=Homo sapiens OX=9606 GN=PEBP1 PE=1 SV=3	P30086	PEBP1	21 kDa	0	0	0	0	0	0	6	0	0	0	0	0	0	0	0
UTP--glucose-1-phosphate uridylyltransferase OS=Homo sapiens OX=9606 GN=UGP2 PE=1 SV=5	Q16851	UGP2	57 kDa	0	0	0	0	0	0	6	0	0	0	0	0	0	0	0
CapZ-interacting protein OS=Homo sapiens OX=9606 GN=RCSD1 PE=1 SV=1	Q6JBY9	RCSD1	45 kDa	0	0	0	0	0	0	6	0	0	0	0	0	0	0	0
Heme-binding protein 2 OS=Homo sapiens OX=9606 GN=HEBP2 PE=1 SV=1	Q9Y5Z4	HEBP2	23 kDa	0	0	0	0	0	0	6	0	0	0	0	0	0	0	0
Isocitrate dehydrogenase [NADP] cytoplasmic OS=Homo sapiens OX=9606 GN=IDH1 PE=1 SV=2	O75874	IDH1	47 kDa	0	0	0	0	0	0	5	0	0	0	0	0	0	0	0
Junction plakoglobin OS=Homo sapiens OX=9606 GN=JUP PE=1 SV=3	P14923	JUP	82 kDa	0	0	5	0	0	0	0	0	0	0	0	0	0	0	0
GTP-binding nuclear protein Ran OS=Homo sapiens OX=9606 GN=RAN PE=1 SV=3	P62826	RAN	24 kDa	0	0	0	0	0	0	5	0	0	0	0	0	0	0	0
Neprilysin OS=Homo sapiens OX=9606 GN=MME PE=1 SV=2	P08473	MME	86 kDa	0	0	0	0	3	0	0	0	0	0	0	0	0	0	0
Tripeptidyl-peptidase 2 OS=Homo sapiens OX=9606 GN=TPP2 PE=1 SV=4	P29144	TPP2	138 kDa	0	0	5	0	0	0	0	0	0	0	0	0	0	0	0
Hepatoma-derived growth factor OS=Homo sapiens OX=9606 GN=HDGF PE=1 SV=1	P51858	HDGF	27 kDa	0	0	0	0	0	0	5	0	0	0	0	0	0	0	0
6-phosphogluconolactonase OS=Homo sapiens OX=9606 GN=PGLS PE=1 SV=2	O95336	PGLS	28 kDa	0	0	0	0	0	0	3	0	0	0	0	0	0	0	0
Aspartate aminotransferase, cytoplasmic OS=Homo sapiens OX=9606 GN=GOT1 PE=1 SV=3	P17174	GOT1	46 kDa	0	0	0	0	0	0	3	0	0	0	0	0	0	0	0
Integrin alpha-2 OS=Homo sapiens OX=9606 GN=ITGA2 PE=1 SV=2	P17301	ITGA2	129 kDa	0	0	4	0	0	0	0	0	0	0	0	0	0	0	0
Heat shock 70 kDa protein 4 OS=Homo sapiens OX=9606 GN=HSPA4 PE=1 SV=4	P34932	HSPA4	94 kDa	0	0	0	0	0	0	3	0	0	0	0	0	0	0	0
Guanine nucleotide-binding protein G(I)/G(S)/G(O) subunit gamma-5 OS=Homo sapiens OX=9606 GN=GNG5 PE=1 SV=3	P63218	GNG5	7 kDa	0	0	0	0	2	0	0	0	0	0	0	0	0	0	0
Vesicle-associated membrane protein 8 OS=Homo sapiens OX=9606 GN=VAMP8 PE=1 SV=1	Q9BV40	VAMP8	11 kDa	0	0	0	0	0	0	0	0	0	0	0	0	0	3	0
Matrix metalloproteinase-25 OS=Homo sapiens OX=9606 GN=MMP25 PE=1 SV=1	Q9NPA2	MMP25	63 kDa	0	0	4	0	0	0	0	0	0	0	0	0	0	0	0
Adenosine deaminase 2 OS=Homo sapiens OX=9606 GN=ADA2 PE=1 SV=2	Q9NZK5	ADA2	59 kDa	0	0	0	0	0	0	0	0	0	0	2	0	0	0	0

## Sheet: Bacterial Proteins from PMN EVs
			PMN-derived EV conditions
Identified Proteins	Accession Number	Molecular Weight	UI	UI	UI	UI	UI	Yp	Yp	Yp	Yp	Yp	T3E	T3E	T3E	T3E	T3E
F1 capsule antigen	AAC82758.1 (+2)	18 kDa	0	0	0	0	0	226	6	21	69	59	16	11	7	6	21
periplasmic sulfate-binding protein of sulfate/thiosulfate ABC transporter	AAM83653.1 (+2)	38 kDa	0	0	0	0	0	14	21	73	45	86	5	1	13	11	29
solute-binding periplasmic protein of glutamate/aspartate ABC transporter	AAM84766.1 (+1)	34 kDa	0	0	0	0	0	10	38	72	74	76	4	1	23	9	4
MULTISPECIES: galactose/glucose ABC transporter substrate-binding protein MglB	WP_002211963.1 (+2)	36 kDa	0	0	0	0	0	15	20	40	44	69	12	4	18	8	15
periplasmic maltose-binding protein	AAM83623.1 (+2)	44 kDa	0	0	0	0	0	4	23	78	24	61	8	4	16	6	31
ABC transporter substrate-binding protein	WP_002213298.1 (+1)	37 kDa	0	0	0	0	0	14	31	46	43	50	2	0	3	0	5
murine toxin	AAC82729.1 (+1)	68 kDa	0	0	0	0	0	4	26	14	10	35	3	7	3	7	6
bacterial extracellular solute-binding protein	EFA49327.1 (+2)	36 kDa	0	0	0	0	0	4	14	40	26	40	0	0	1	0	1
ABC transporter substrate-binding protein	WP_002208546.1 (+2)	40 kDa	0	0	0	0	0	2	20	18	30	40	1	0	2	0	1
putative LACI-type transcriptional regulator	AAM87317.1 (+2)	40 kDa	0	0	0	0	0	2	15	10	32	35	2	0	6	6	1
V antigen (LcrV) protein	EFA45641.1	37 kDa	0	0	0	0	0	68	42	1	10	17	1	0	0	0	0
YopD protein	EFA45644.1	33 kDa	0	0	0	0	0	15	6	1	13	16	10	0	4	13	1
periplasmic phosphate-binding protein	AAM87673.1 (+3)	37 kDa	0	0	0	0	0	2	13	10	21	20	4	0	6	3	2
MULTISPECIES: glutamine ABC transporter substrate-binding protein GlnH	WP_002210235.1 (+2)	27 kDa	0	0	0	0	0	2	8	18	25	28	1	0	1	1	0
protein-tyrosine phosphatase	EFA45601.1	51 kDa	0	0	0	0	0	39	15	1	26	21	0	0	0	0	0
putative lipoprotein	EFA47921.1	36 kDa	0	0	0	0	0	0	13	0	25	36	0	0	1	0	1
copper resistance protein	EFA45947.1 (+2)	14 kDa	0	0	0	0	0	10	8	14	18	22	2	0	5	0	4
Cluster of catalase; hydroperoxidase HPI(I)	AAM84455.1 [2]	83 kDa	0	0	0	0	0	0	10	4	13	30	1	1	3	2	2
protein disulfide isomerase I	AAM87357.1 (+2)	23 kDa	0	0	0	0	0	0	6	3	15	17	4	1	4	3	1
hypothetical Yersinia pestis Protein	AAM85686.1 (+2)	29 kDa	0	0	0	0	0	0	7	1	14	24	0	0	1	0	0
YopH N-terminal domain protein	EFA45674.1	23 kDa	0	0	0	0	0	21	17	4	14	12	0	0	0	0	0
urease, alpha subunit	EFA49029.1 (+1)	61 kDa	0	0	0	0	0	2	8	4	5	12	1	1	2	11	3
thiosulfate binding periplasmic protein of sulfate/thiosulfate ABC transporter	AAM85037.1 (+1)	39 kDa	0	0	0	0	0	0	8	9	13	20	0	0	1	0	1
MULTISPECIES: phospholipid-binding protein MlaC	WP_002210124.1 (+2)	23 kDa	0	0	0	0	0	0	8	4	11	18	0	0	3	0	1
glyceraldehyde-3-phosphate dehydrogenase A	AAM85727.1	36 kDa	0	0	0	0	0	0	19	6	1	10	2	0	1	2	0
putative carbonic anhydrase	AAM86757.1 (+2)	27 kDa	0	0	0	0	0	0	1	3	10	12	1	0	2	1	0
hypothetical Yersinia pestis protein	AAM86738.1 (+2)	37 kDa	0	0	0	0	0	0	7	3	6	18	0	0	0	0	0
cytochrome b562	WP_002215101.1	14 kDa	0	0	0	0	0	0	2	0	6	12	1	2	1	2	1
histidine-binding periplasmic protein of high-affinity histidine transport system	AAM85176.1 (+2)	39 kDa	0	0	0	0	0	0	6	0	5	15	1	0	1	0	0
chaperonin GroEL	WP_002209128.1	57 kDa	0	0	0	0	0	27	27	4	0	0	0	0	0	0	0
hyperosmotically inducible periplasmic protein	AAM87293.1 (+2)	21 kDa	0	0	0	0	0	0	10	0	9	12	0	0	0	0	0
sugar ABC transporter substrate-binding protein	WP_002211975.1 (+2)	39 kDa	0	0	0	0	0	0	2	0	5	13	0	0	0	0	1
superoxide dismutase precursor (Cu-Zn)	AAM84402.1 (+1)	20 kDa	0	0	0	0	0	0	4	1	5	9	1	0	2	1	1
conserved hypothetical protein	EFA45577.1	30 kDa	0	0	0	0	0	0	4	3	2	18	0	0	0	0	0
periplasmic protein	AAM86349.1 (+2)	22 kDa	0	0	0	0	0	0	6	3	5	12	0	0	0	0	0
hypothetical protein y1455	AAM85026.1 (+1)	15 kDa	0	0	0	0	0	0	6	1	10	12	0	0	0	0	0
conserved hypothetical protein YtfJ-family, TIGR01626	EFA48383.1 (+2)	21 kDa	0	0	0	0	0	0	4	0	5	10	0	0	1	0	0
secretion system effector C (SseC) like family protein	EFA45643.1	42 kDa	0	0	0	0	0	4	2	0	4	2	2	0	0	6	0
type III secretion regulator YopN/LcrE/InvE/MxiC	EFA45634.1	43 kDa	0	0	0	0	0	4	4	3	4	3	2	0	0	3	0
hypothetical protein y2451	AAM86008.1 (+1)	42 kDa	0	0	0	0	0	0	4	1	5	11	0	0	0	0	0
periplasmic protein	AAM86605.1	46 kDa	0	0	0	0	0	0	1	0	3	10	0	0	0	0	0
putative periplasmic cysteine-binding ABC transport protein	AAM86017.1	29 kDa	0	0	0	0	0	0	5	0	5	6	0	0	0	0	0
6,7-dimethyl-8-ribityllumazine synthase	WP_002208666.1	16 kDa	0	0	0	0	0	0	2	0	1	3	1	0	1	6	0
catalase KatA	WP_002210811.1	55 kDa	0	0	0	0	0	0	0	1	1	6	0	0	0	2	0
hypothetical protein y3909	AAM87453.1 (+2)	10 kDa	0	0	0	0	0	0	4	0	5	6	0	0	0	0	0
peptidyl-prolyl cis-trans isomerase A	AAM87495.1 (+3)	22 kDa	0	0	0	0	0	0	2	0	3	9	0	0	0	0	0
oligopeptide ABC transporter	AAM85592.1 (+1)	62 kDa	0	0	0	0	0	0	2	3	3	4	0	1	0	0	1
2,3,4,5-tetrahydropyridine-2-carboxylate N-succinyltransferase	AAM86690.1	32 kDa	0	0	0	0	0	0	0	0	1	8	0	0	1	1	0
lipoamide dehydrogenase (NADH); component of 2-oxodehydrogenase and pyruvate complexes	AAM84356.1	51 kDa	0	0	0	0	0	0	1	1	0	7	0	0	0	0	1
hypothetical Yersinia pestis protein	AAM83724.1 (+1)	17 kDa	0	0	0	0	0	0	0	0	4	7	0	0	0	0	0
elongation factor Tu	WP_002212326.1	43 kDa	0	0	0	0	0	0	0	0	2	4	0	0	1	0	0
protease III	AAM86715.1 (+1)	108 kDa	0	0	0	0	0	0	0	0	3	7	0	0	0	0	0
transaldolase B	AAM87260.1 (+1)	37 kDa	0	0	0	0	0	0	1	0	1	3	1	0	1	1	0
GroES protein	AAM84196.1 (+2)	10 kDa	0	0	0	0	0	0	1	0	1	3	0	0	1	1	0
urease (urea amidohydrolase) beta subunit	AAM84813.1 (+2)	17 kDa	0	0	0	0	0	0	1	0	0	3	0	0	0	4	0
malate synthase A	WP_002212077.1 [2]	60 kDa	0	0	0	0	0	0	0	0	0	4	0	0	0	0	1
taurine ABC transporter, periplasmic binding protein	EFA47489.1	38 kDa	0	0	0	0	0	0	0	0	1	6	0	0	0	0	0
putative transport periplasmic protein	AAM85559.1 (+2)	60 kDa	0	0	0	0	0	0	1	0	0	5	0	0	0	0	0
division/outer membrane stress-associated lipid-binding lipoprotein	WP_002210145.1	20 kDa	0	0	0	0	0	0	0	0	1	3	0	0	0	0	0
molybdate-binding periplasmic protein of molybdate ABC transporter	AAM86588.1 (+3)	29 kDa	0	0	0	0	0	0	0	0	2	3	0	0	0	0	0
TerD family protein	WP_002209078.1	21 kDa	0	0	0	0	0	0	0	0	0	4	0	0	0	0	0
periplasmic-binding protein for iron and manganese ABC transporter	AAM85464.1 (+1)	36 kDa	0	0	0	0	0	0	0	0	0	5	0	0	0	0	0
superoxide dismutase [Mn]	WP_002209614.1	23 kDa	0	0	0	0	0	0	1	0	1	1	0	0	0	1	0
arginine 3rd transport system periplasmic binding protein	AAM86381.1 (+1)	28 kDa	0	0	0	0	0	0	0	0	3	2	0	0	0	0	0
fimbria/pilus periplasmic chaperone	WP_002211457.1 (+2)	26 kDa	0	0	0	0	0	0	0	0	1	4	0	0	0	0	0
class II fructose-bisphosphate aldolase	WP_002209962.1 (+2)	39 kDa	0	0	0	0	0	0	1	0	0	3	0	0	0	0	0
substrate-binding domain-containing protein	WP_002210223.1	32 kDa	0	0	0	0	0	0	0	0	0	5	0	0	0	0	0
outer membrane protein	EFA46612.1 (+2)	18 kDa	0	0	0	0	0	0	1	1	0	2	0	0	0	0	0
periplasmic dipeptide transport protein of ABC transporter	AAM87370.1 (+2)	60 kDa	0	0	0	0	0	0	0	0	1	3	0	0	1	0	0
30S ribosomal protein S4	WP_002218949.1	24 kDa	0	0	0	0	0	0	5	0	1	0	0	0	0	0	0
thiamine ABC transporter substrate binding subunit	WP_002214274.1	37 kDa	0	0	0	0	0	0	0	0	0	3	0	0	1	0	0
putative chorismate mutase	AAM86379.1	21 kDa	0	0	0	0	0	0	0	0	1	1	0	0	0	0	0
FKBP-type peptidyl-prolyl cis-trans isomerase (rotamase)	AAM87521.1 (+2)	30 kDa	0	0	0	0	0	0	1	0	0	2	0	0	0	0	0
bacterial extracellular solute-binding protein, family 5	EFA49021.1	57 kDa	0	0	0	0	0	0	0	0	1	2	0	0	0	0	0
hypothetical Yersinia pestis protein	AAM84237.1 (+2)	17 kDa	0	0	0	0	0	0	0	0	1	2	0	0	0	0	0
hypothetical protein y2521	AAM86077.1 (+2)	13 kDa	0	0	0	0	0	0	0	0	1	3	0	0	0	0	0
D-xylose ABC transporter substrate-binding protein	WP_002209591.1	36 kDa	0	0	0	0	0	0	0	0	0	3	0	0	0	0	0
molecular chaperone DnaK	WP_002209248.1 [2]	69 kDa	0	0	0	0	0	0	2	0	0	1	0	0	0	0	0
putative periplasmic binding protein precursor	AAM86795.1 (+2)	37 kDa	0	0	0	0	0	0	0	0	1	1	0	0	0	0	0
putative glycoprotein/receptor	AAM87320.1 (+2)	17 kDa	0	0	0	0	0	0	0	0	1	1	0	0	0	0	0
outer membrane porin A	AAM86287.1 (+1)	39 kDa	0	0	0	0	0	0	0	0	1	1	0	0	0	0	0
superoxide dismutase, iron	AAM85517.1	23 kDa	0	0	0	0	0	0	0	0	0	2	0	0	0	0	0
ABC transporter substrate-binding protein	WP_002210835.1	49 kDa	0	0	0	0	0	0	0	0	0	1	0	0	0	0	0
fimbrial polyadhesin PsaA	WP_002208794.1	17 kDa	0	0	0	0	0	0	0	0	0	0	1	0	0	0	0
hypothetical Yersinia pestis protein	AAM84949.1 (+2)	19 kDa	0	0	0	0	0	0	0	0	0	1	0	0	0	0	0

## Sheet: Yop Mutant-elicited EVs
Identified Proteins	Accession Number	Alternate ID	Molecular Weight	E+	E+	E+	E+	E+	H+	H+	H+	H+	H+	K+	K+	K+	K+	K+
Lactotransferrin OS=Homo sapiens OX=9606 GN=LTF PE=1 SV=6	P02788	LTF	78 kDa	2719.6	3045.8	2941.3	2456.1	2208	2779.7	2170	3185.3	3850.2	3132.2	3371.9	2978.9	2309.9	2101.5	2458.6
Myeloperoxidase OS=Homo sapiens OX=9606 GN=MPO PE=1 SV=1	P05164	MPO	84 kDa	575.95	312.39	472.32	251.22	186.26	605.84	178.88	193.27	555	151.91	758.68	819.85	652.39	986.68	594.91
Matrix metalloproteinase-9 OS=Homo sapiens OX=9606 GN=MMP9 PE=1 SV=3	P14780	MMP9	78 kDa	416.77	472.92	367.92	284.89	472.45	269.95	384.67	348.95	291.77	616.94	428.82	326.46	294.49	240.93	257.45
Neutrophil gelatinase-associated lipocalin OS=Homo sapiens OX=9606 GN=LCN2 PE=1 SV=2	P80188	LCN2	23 kDa	360.81	382.67	398.33	315.97	339.54	367.07	340.39	386.53	508.6	458.83	502.12	370.05	324.15	210.34	283.09
Protein S100-A9 OS=Homo sapiens OX=9606 GN=S100A9 PE=1 SV=1	P06702	S100A9	13 kDa	232.5	102.39	148.99	272.8	208.58	166.61	838.82	324.79	174.89	149.84	98.958	51.009	169.74	199.82	203.09
Azurocidin OS=Homo sapiens OX=9606 GN=AZU1 PE=1 SV=3	P20160	AZU1	27 kDa	290.39	270.73	186.49	158.85	76.64	372.41	116.36	141.37	389.92	79.572	329.86	550.9	353.8	426.41	406.18
Albumin OS=Homo sapiens OX=9606 GN=ALB PE=1 SV=2	P02768	ALB	69 kDa	232.5	223.88	254.4	246.04	255.14	167.5	168.46	207.58	140.09	222.18	293.21	222.58	172.81	158.71	136.42
Protein S100-A8 OS=Homo sapiens OX=9606 GN=S100A8 PE=1 SV=1	P05109	S100A8	11 kDa	158.22	102.39	202.71	176.11	251.26	132.75	356.02	187	127.6	215.98	87.963	84.397	155.43	96.565	117.96
Glyceraldehyde-3-phosphate dehydrogenase OS=Homo sapiens OX=9606 GN=GAPDH PE=1 SV=3	P04406	GAPDH	36 kDa	156.29	85.038	120.61	242.59	391.93	86.421	345.6	353.43	110.64	260.42	62.307	56.574	84.871	65.014	69.748
Serotransferrin OS=Homo sapiens OX=9606 GN=TF PE=1 SV=4	P02787	TF	77 kDa	156.29	192.64	195.62	164.03	170.74	155.02	128.51	169.11	140.09	186.01	188.14	171.58	158.49	114.73	124.11
Neutrophil defensin 1 OS=Homo sapiens OX=9606 GN=DEFA1 PE=1 SV=1	P59665	DEFA1	10 kDa	385.9	149.25	309.13	138.13	162.98	135.42	46.89	93.949	226.64	169.48	470.36	238.35	259.73	35.375	204.12
Haptoglobin OS=Homo sapiens OX=9606 GN=HP PE=1 SV=1	P00738	HP	45 kDa	133.13	128.43	119.6	101.01	109.62	101.57	106.81	112.74	140.09	119.87	133.17	129.84	89.984	101.35	111.8
Neutrophil defensin 3 OS=Homo sapiens OX=9606 GN=DEFA3 PE=1 SV=1	P59666	DEFA3	10 kDa	0	148.38	312.18	135.54	164.92	129.19	46.89	90.37	224.85	170.51	0	241.13	255.64	32.507	202.06
Lysozyme C OS=Homo sapiens OX=9606 GN=LYZ PE=1 SV=1	P61626	LYZ	17 kDa	109.98	105	113.52	84.603	126.12	107.8	87.702	135.11	144.55	211.85	131.94	110.36	104.3	84.135	87.185
Neutrophil elastase OS=Homo sapiens OX=9606 GN=ELANE PE=1 SV=1	P08246	ELANE	29 kDa	160.15	90.245	117.57	60.431	39.775	109.59	55.574	63.527	109.75	41.336	208.91	185.49	138.04	153.93	170.27
Keratin, type II cytoskeletal 1 OS=Homo sapiens OX=9606 GN=KRT1 PE=1 SV=6	P04264	KRT1	66 kDa	95.509	69.419	81.085	67.337	90.222	76.621	66.862	53.685	23.199	80.605	118.51	51.936	68.511	129.07	38.977
Neutrophil collagenase OS=Homo sapiens OX=9606 GN=MMP8 PE=1 SV=1	P22894	MMP8	53 kDa	116.73	93.716	103.38	69.927	96.042	82.857	59.915	71.58	98.15	90.939	130.72	80.687	70.556	60.233	89.236
Hemoglobin subunit beta OS=Homo sapiens OX=9606 GN=HBB PE=1 SV=2	P68871	HBB	16 kDa	30.872	89.377	46.624	41.438	71.789	42.765	210.14	68.001	111.53	75.438	34.208	56.574	25.564	31.551	50.259
Integrin alpha-M OS=Homo sapiens OX=9606 GN=ITGAM PE=1 SV=2	P11215	ITGAM	127 kDa	66.567	64.213	47.637	76.833	77.61	84.639	62.52	60.843	60.675	62.004	62.307	76.05	122.71	124.29	125.14
Keratin, type I cytoskeletal 10 OS=Homo sapiens OX=9606 GN=KRT10 PE=1 SV=6	P13645	KRT10	59 kDa	88.756	69.419	75.003	60.431	72.759	51.674	57.31	38.474	25.876	82.672	78.189	45.444	48.06	87.004	53.337
Hemoglobin subunit alpha OS=Homo sapiens OX=9606 GN=HBA1 PE=1 SV=2	P69905	HBA1	15 kDa	43.413	84.171	51.691	54.388	71.789	54.347	157.17	50.106	115.1	69.238	25.656	46.372	21.473	22.946	43.08
Plastin-2 OS=Homo sapiens OX=9606 GN=LCP1 PE=1 SV=6	P13796	LCP1	70 kDa	80.073	42.519	85.139	88.92	128.06	52.565	115.49	114.53	50.86	109.54	28.099	33.388	48.06	41.112	38.977
Grancalcin OS=Homo sapiens OX=9606 GN=GCA PE=1 SV=2	P28676	GCA	24 kDa	135.06	90.245	144.94	142.44	99.923	123.84	94.649	57.264	62.459	48.57	20.769	18.549	29.654	54.497	34.874
Annexin A6 OS=Homo sapiens OX=9606 GN=ANXA6 PE=1 SV=3	P08133	ANXA6	76 kDa	134.1	85.038	55.746	148.49	113.5	88.203	72.941	53.685	62.459	49.603	19.547	54.719	50.105	111.86	60.517
Olfactomedin-4 OS=Homo sapiens OX=9606 GN=OLFM4 PE=1 SV=1	Q6UX06	OLFM4	57 kDa	67.532	105.86	49.664	27.625	19.402	98.003	84.229	25.053	66.028	21.701	87.963	102.02	66.466	18.166	51.285
Filamin-A OS=Homo sapiens OX=9606 GN=FLNA PE=1 SV=4	P21333	FLNA	281 kDa	16.401	112.81	50.678	66.474	64.998	76.621	52.969	44.737	36.583	48.57	14.66	78.832	65.443	73.619	87.185
Flotillin-1 OS=Homo sapiens OX=9606 GN=FLOT1 PE=1 SV=3	O75955	FLOT1	47 kDa	23.154	45.122	35.474	44.028	48.506	49.002	40.812	35.79	38.368	39.269	85.519	51.009	62.375	77.443	44.105
Cathepsin G OS=Homo sapiens OX=9606 GN=CTSG PE=1 SV=2	P08311	CTSG	29 kDa	74.285	33.842	43.583	22.446	12.612	22.273	13.025	19.684	50.86	15.501	136.83	90.889	147.25	185.48	204.12
Pyruvate kinase PKM OS=Homo sapiens OX=9606 GN=PKM PE=1 SV=4	P14618	PKM	58 kDa	63.673	31.239	47.637	89.783	123.21	32.074	159.77	124.37	41.937	111.61	7.3302	18.549	37.834	29.639	38.977
Actin, cytoplasmic 1 OS=Homo sapiens OX=9606 GN=ACTB PE=1 SV=1	P60709	ACTB	42 kDa	57.884	68.551	39.529	64.747	70.819	51.674	45.154	50.106	38.368	56.837	34.208	61.211	92.029	84.135	85.133
Annexin A11 OS=Homo sapiens OX=9606 GN=ANXA11 PE=1 SV=1	P50995	ANXA11	54 kDa	115.77	82.435	79.057	86.33	82.461	88.203	61.652	60.843	65.136	49.603	35.429	38.952	30.676	99.433	40.002
Glycogenin-1 OS=Homo sapiens OX=9606 GN=GYG1 PE=1 SV=4	P46976	GYG1	39 kDa	48.237	26.9	53.718	72.517	83.431	35.638	120.7	92.159	48.183	47.536	25.656	13.912	40.902	23.902	37.951
Alpha-1-antitrypsin OS=Homo sapiens OX=9606 GN=SERPINA1 PE=1 SV=3	P01009	SERPINA1	47 kDa	61.743	55.535	70.949	46.618	60.148	53.456	51.232	46.527	47.291	60.97	67.194	50.082	72.601	41.112	59.491
Cathelicidin antimicrobial peptide OS=Homo sapiens OX=9606 GN=CAMP PE=1 SV=1	P49913	CAMP	19 kDa	56.92	52.064	63.854	47.481	35.895	83.748	31.26	50.106	52.644	43.403	91.628	56.574	107.37	86.048	57.439
Thrombospondin-1 OS=Homo sapiens OX=9606 GN=THBS1 PE=1 SV=2	P07996	THBS1	129 kDa	23.154	91.113	49.664	41.438	64.028	71.275	32.129	38.474	42.829	53.737	50.09	74.195	42.947	54.497	46.157
Keratin, type I cytoskeletal 9 OS=Homo sapiens OX=9606 GN=KRT9 PE=1 SV=3	P35527	KRT9	62 kDa	58.849	39.048	58.786	37.985	49.476	39.201	41.68	22.369	13.384	29.969	96.515	24.113	36.812	60.233	19.488
Keratin, type II cytoskeletal 2 epidermal OS=Homo sapiens OX=9606 GN=KRT2 PE=1 SV=2	P35908	KRT2	65 kDa	44.378	40.784	44.596	45.755	53.357	24.946	37.339	18.79	7.1382	58.904	54.977	25.041	20.451	58.321	34.874
Histone H2B type 1-C/E/F/G/I OS=Homo sapiens OX=9606 GN=H2BC4 PE=1 SV=4	P62807	H2BC4	14 kDa	40.519	31.239	33.447	30.215	32.984	68.602	22.577	48.316	48.183	18.601	31.764	42.662	62.375	65.97	63.594
Histone H2B type 2-E OS=Homo sapiens OX=9606 GN=H2BC21 PE=1 SV=3	Q16778	H2BC21	14 kDa	40.519	30.371	33.447	31.079	34.924	66.82	23.445	47.422	44.614	18.601	32.986	41.735	62.375	64.058	62.568
Leukocyte elastase inhibitor OS=Homo sapiens OX=9606 GN=SERPINB1 PE=1 SV=1	P30740	SERPINB1	43 kDa	54.025	30.371	47.637	61.294	74.7	35.638	74.677	67.106	33.906	59.937	34.208	29.678	37.834	44.936	44.105
Syntenin-1 OS=Homo sapiens OX=9606 GN=SDCBP PE=1 SV=1	O00560	SDCBP	32 kDa	52.096	47.726	39.529	38.848	32.014	50.783	30.392	27.737	41.937	22.735	58.642	43.589	70.556	61.189	64.619
Alpha-enolase OS=Homo sapiens OX=9606 GN=ENO1 PE=1 SV=2	P06733	ENO1	47 kDa	46.307	37.313	44.596	63.021	65.968	30.292	71.204	84.106	35.691	62.004	18.326	32.46	43.97	35.375	47.182
Flotillin-2 OS=Homo sapiens OX=9606 GN=FLOT2 PE=1 SV=2	Q14254	FLOT2	47 kDa	19.295	32.974	24.325	32.805	34.924	33.856	36.47	25.948	25.876	28.935	57.42	32.46	47.037	75.531	30.771
Hemoglobin subunit delta OS=Homo sapiens OX=9606 GN=HBD PE=1 SV=2	P02042	HBD	16 kDa	16.401	42.519	20.271	20.719	44.626	22.273	124.17	42.948	67.813	42.369	17.104	30.605	15.338	16.253	22.565
Chitinase-3-like protein 1 OS=Homo sapiens OX=9606 GN=CHI3L1 PE=1 SV=2	P36222	CHI3L1	43 kDa	48.237	52.932	55.746	42.302	51.417	29.401	33.865	37.579	42.829	49.603	56.198	54.719	48.06	35.375	36.925
Catalase OS=Homo sapiens OX=9606 GN=CAT PE=1 SV=3	P04040	CAT	60 kDa	47.272	27.768	45.61	56.978	84.401	34.747	72.072	72.475	36.583	73.371	24.434	21.331	31.699	28.683	32.823
Moesin OS=Homo sapiens OX=9606 GN=MSN PE=1 SV=3	P26038	MSN	68 kDa	36.66	38.181	40.542	63.884	49.476	40.092	74.677	74.264	33.906	55.803	12.217	52.864	60.33	54.497	58.465
Profilin-1 OS=Homo sapiens OX=9606 GN=PFN1 PE=1 SV=2	P07737	PFN1	15 kDa	50.166	37.313	43.583	56.978	53.357	30.292	49.495	67.106	34.799	59.937	24.434	34.315	35.789	31.551	38.977
Peptidoglycan recognition protein 1 OS=Homo sapiens OX=9606 GN=PGLYRP1 PE=1 SV=1	O75594	PGLYRP1	22 kDa	54.025	45.99	42.569	38.848	41.715	38.31	26.919	33.106	34.799	37.202	54.977	36.17	44.992	26.77	37.951
Annexin A1 OS=Homo sapiens OX=9606 GN=ANXA1 PE=1 SV=2	P04083	ANXA1	39 kDa	42.449	38.181	32.434	57.841	40.745	39.201	28.655	30.421	30.337	28.935	31.764	35.243	40.902	79.355	42.054
Bactericidal permeability-increasing protein OS=Homo sapiens OX=9606 GN=BPI PE=1 SV=4	P17213	BPI	54 kDa	38.59	41.651	51.691	37.985	28.134	26.728	28.655	34	55.321	27.902	40.316	62.138	42.947	74.575	55.388
Actin, alpha cardiac muscle 1 OS=Homo sapiens OX=9606 GN=ACTC1 PE=1 SV=1	P68032	ACTC1	42 kDa	44.378	45.122	27.366	40.575	40.745	33.856	27.787	31.316	26.768	38.236	24.434	37.097	52.15	53.541	56.414
Annexin A3 OS=Homo sapiens OX=9606 GN=ANXA3 PE=1 SV=3	P12429	ANXA3	36 kDa	46.307	24.297	33.447	38.848	56.267	27.619	57.31	52.79	20.522	42.369	19.547	28.751	32.722	60.233	43.08
Fructose-bisphosphate aldolase A OS=Homo sapiens OX=9606 GN=ALDOA PE=1 SV=2	P04075	ALDOA	39 kDa	34.731	23.429	35.474	50.071	64.998	24.946	64.257	64.422	23.199	65.104	9.7736	18.549	22.496	20.078	26.668
Integrin beta-2 OS=Homo sapiens OX=9606 GN=ITGB2 PE=1 SV=2	P05107	ITGB2	85 kDa	31.836	40.784	19.258	37.122	23.283	42.765	13.893	10.737	31.23	12.401	19.547	43.589	76.691	88.916	82.056
Gelsolin OS=Homo sapiens OX=9606 GN=GSN PE=1 SV=1	P06396	GSN	86 kDa	25.083	33.842	29.393	33.669	46.566	29.401	50.364	58.159	18.738	48.57	13.439	23.186	31.699	27.726	41.028
Maltase-glucoamylase OS=Homo sapiens OX=9606 GN=MGAM PE=1 SV=6	O43451	MGAM	312 kDa	23.154	31.239	24.325	42.302	33.954	53.456	19.972	17	32.122	19.635	29.321	33.388	61.353	50.673	56.414
Chitotriosidase-1 OS=Homo sapiens OX=9606 GN=CHIT1 PE=1 SV=1	Q13231	CHIT1	52 kDa	62.708	48.593	49.664	40.575	38.805	27.619	32.129	38.474	0.89228	43.403	70.859	43.589	27.609	18.166	2.0514
Heat shock 70 kDa protein 1A OS=Homo sapiens OX=9606 GN=HSPA1A PE=1 SV=1	P0DMV8	HSPA1A	70 kDa	36.66	27.768	29.393	45.755	27.163	27.619	36.47	46.527	27.661	36.169	13.439	25.968	36.812	43.024	46.157
Adenylyl cyclase-associated protein 1 OS=Homo sapiens OX=9606 GN=CAP1 PE=1 SV=5	Q01518	CAP1	52 kDa	36.66	30.371	34.461	39.712	44.626	33.856	42.549	47.422	23.199	38.236	18.326	20.404	29.654	24.858	30.771
Histone H4 OS=Homo sapiens OX=9606 GN=H4C1 PE=1 SV=2	P62805	H4C1	11 kDa	25.083	19.09	32.434	23.309	15.522	45.438	25.182	24.158	32.122	11.367	20.769	37.097	23.519	36.331	32.823
Transaldolase OS=Homo sapiens OX=9606 GN=TALDO1 PE=1 SV=2	P37837	TALDO1	38 kDa	42.449	18.223	31.42	44.028	60.148	24.055	56.442	47.422	21.415	44.436	14.66	12.984	14.316	16.253	18.463
Cysteine-rich secretory protein 3 OS=Homo sapiens OX=9606 GN=CRISP3 PE=1 SV=1	P54108	CRISP3	28 kDa	40.519	37.313	46.624	28.489	35.895	30.292	24.314	33.106	27.661	38.236	47.646	36.17	27.609	22.946	20.514
Stomatin OS=Homo sapiens OX=9606 GN=STOM PE=1 SV=3	P27105	STOM	32 kDa	28.942	46.858	12.163	33.669	22.313	27.619	19.103	12.526	28.553	11.367	32.986	51.936	46.015	57.365	72.825
Receptor-type tyrosine-protein phosphatase C OS=Homo sapiens OX=9606 GN=PTPRC PE=1 SV=3	P08575	PTPRC	147 kDa	32.801	25.164	18.244	49.208	28.134	40.092	20.84	21.474	25.876	23.768	23.212	19.476	51.127	55.453	53.337
Eosinophil peroxidase OS=Homo sapiens OX=9606 GN=EPX PE=1 SV=2	P11678	EPX	81 kDa	48.237	0	45.61	26.762	0	40.983	22.577	0	44.614	0	74.524	75.122	65.443	90.828	56.414
Cofilin-1 OS=Homo sapiens OX=9606 GN=CFL1 PE=1 SV=3	P23528	CFL1	19 kDa	29.907	18.223	21.285	41.438	59.178	25.837	38.207	66.211	13.384	43.403	4.8868	10.202	27.609	28.683	29.745
Programmed cell death 6-interacting protein OS=Homo sapiens OX=9606 GN=PDCD6IP PE=1 SV=1	Q8WUM4	PDCD6IP	96 kDa	15.436	43.387	25.339	24.172	20.373	36.528	22.577	17.895	24.091	13.434	34.208	29.678	41.924	46.848	28.72
Low affinity immunoglobulin gamma Fc region receptor III-B OS=Homo sapiens OX=9606 GN=FCGR3B PE=1 SV=2	O75015	FCGR3B	26 kDa	22.189	41.651	41.556	30.215	31.044	25.837	20.84	24.158	28.553	29.969	34.208	34.315	35.789	24.858	28.72
Polyubiquitin-B OS=Homo sapiens OX=9606 GN=UBB PE=1 SV=1	P0CG47	UBB	26 kDa	25.083	30.371	23.312	27.625	26.193	32.965	26.05	20.579	36.583	16.534	28.099	28.751	33.744	48.76	36.925
Transketolase OS=Homo sapiens OX=9606 GN=TKT PE=1 SV=3	P29401	TKT	68 kDa	18.33	26.032	35.474	34.532	43.656	22.273	18.235	33.106	20.522	31.002	20.769	17.621	49.082	30.595	32.823
Keratin, type II cytoskeletal 5 OS=Homo sapiens OX=9606 GN=KRT5 PE=1 SV=3	P13647	KRT5	62 kDa	27.013	17.355	22.298	25.036	29.104	20.492	27.787	10.737	0	28.935	29.321	12.057	17.383	32.507	0
Transcobalamin-1 OS=Homo sapiens OX=9606 GN=TCN1 PE=1 SV=2	P20061	TCN1	48 kDa	28.942	26.9	26.352	23.309	28.134	17.819	18.235	21.474	33.906	24.802	40.316	24.113	27.609	21.034	29.745
Keratin, type II cytoskeletal 6B OS=Homo sapiens OX=9606 GN=KRT6B PE=1 SV=5	P04259	KRT6B	60 kDa	0	0	0	25.036	32.014	0	0	0	0	0	0	0	15.338	0	0
Guanine nucleotide-binding protein G(i) subunit alpha-2 OS=Homo sapiens OX=9606 GN=GNAI2 PE=1 SV=3	P04899	GNAI2	40 kDa	22.189	27.768	13.176	33.669	26.193	35.638	18.235	13.421	19.63	9.3006	12.217	34.315	41.924	46.848	58.465
Eosinophil cationic protein OS=Homo sapiens OX=9606 GN=RNASE3 PE=1 SV=2	P12724	RNASE3	18 kDa	43.413	21.693	43.583	18.129	19.402	19.601	18.235	23.263	22.307	23.768	68.415	37.097	47.037	33.463	33.848
Rab GDP dissociation inhibitor beta OS=Homo sapiens OX=9606 GN=GDI2 PE=1 SV=2	P50395	GDI2	51 kDa	32.801	18.223	29.393	34.532	39.775	25.837	43.417	41.158	17.846	37.202	9.7736	14.839	20.451	17.21	22.565
Phospholipase B-like 1 OS=Homo sapiens OX=9606 GN=PLBD1 PE=1 SV=2	Q6P4A8	PLBD1	63 kDa	51.131	22.561	42.569	20.719	37.835	21.383	26.05	25.053	19.63	32.035	39.095	40.807	26.586	22.946	14.36
Glutaminyl-peptide cyclotransferase OS=Homo sapiens OX=9606 GN=QPCT PE=1 SV=1	Q16769	QPCT	41 kDa	39.554	19.09	31.42	23.309	43.656	24.946	19.103	20.579	23.199	23.768	25.656	23.186	26.586	20.078	17.437
Sulfhydryl oxidase 1 OS=Homo sapiens OX=9606 GN=QSOX1 PE=1 SV=3	O00391	QSOX1	83 kDa	41.484	31.239	42.569	26.762	19.402	27.619	14.762	27.737	25.876	22.735	61.085	38.025	30.676	25.814	24.617
Alpha-1-acid glycoprotein 1 OS=Homo sapiens OX=9606 GN=ORM1 PE=1 SV=2	P02763	ORM1	24 kDa	31.836	28.635	26.352	22.446	24.253	26.728	19.972	25.053	15.169	22.735	31.764	22.258	19.428	25.814	9.2313
Heat shock cognate 71 kDa protein OS=Homo sapiens OX=9606 GN=HSPA8 PE=1 SV=1	P11142	HSPA8	71 kDa	21.224	21.693	16.217	33.669	32.014	23.164	30.392	38.474	16.061	31.002	10.995	15.766	24.541	32.507	30.771
Fibrinogen gamma chain OS=Homo sapiens OX=9606 GN=FGG PE=1 SV=3	P02679	FGG	52 kDa	17.365	48.593	32.434	17.266	16.492	30.292	18.235	13.421	29.445	18.601	24.434	43.589	22.496	20.078	22.565
Keratin, type II cytoskeletal 6A OS=Homo sapiens OX=9606 GN=KRT6A PE=1 SV=3	P02538	KRT6A	60 kDa	26.048	14.752	0	25.899	30.074	0	26.919	11.632	0	31.002	24.434	0	0	30.595	0
Annexin A7 OS=Homo sapiens OX=9606 GN=ANXA7 PE=1 SV=3	P20073	ANXA7	53 kDa	60.779	26.9	38.515	38.848	29.104	37.419	36.47	27.737	22.307	17.568	10.995	17.621	14.316	25.814	16.411
Talin-1 OS=Homo sapiens OX=9606 GN=TLN1 PE=1 SV=3	Q9Y490	TLN1	270 kDa	2.8942	48.593	15.203	18.993	22.313	36.528	19.972	13.421	7.1382	16.534	4.8868	28.751	35.789	43.98	40.002
Fibrinogen beta chain OS=Homo sapiens OX=9606 GN=FGB PE=1 SV=2	P02675	FGB	56 kDa	22.189	53.8	32.434	18.129	19.402	27.619	13.025	11.632	33.014	12.401	23.212	38.025	11.248	17.21	16.411
Histone H3.2 OS=Homo sapiens OX=9606 GN=H3C15 PE=1 SV=3	Q71DI3	H3C15	15 kDa	23.154	14.752	25.339	20.719	14.552	37.419	18.235	17.895	22.307	8.2672	23.212	25.968	27.609	29.639	28.72
ADP-ribosyl cyclase/cyclic ADP-ribose hydrolase 2 OS=Homo sapiens OX=9606 GN=BST1 PE=1 SV=2	Q10588	BST1	36 kDa	26.048	24.297	36.488	20.719	22.313	17.819	15.63	20.579	20.522	23.768	25.656	22.258	27.609	25.814	23.591
6-phosphogluconate dehydrogenase, decarboxylating OS=Homo sapiens OX=9606 GN=PGD PE=1 SV=3	P52209	PGD	53 kDa	10.612	19.958	10.136	42.302	30.074	16.037	36.47	31.316	8.9228	34.102	2.4434	10.202	21.473	13.385	19.488
Aminopeptidase N OS=Homo sapiens OX=9606 GN=ANPEP PE=1 SV=4	P15144	ANPEP	110 kDa	12.542	17.355	8.1085	25.036	8.7311	24.055	18.235	8.0527	18.738	8.2672	39.095	25.041	36.812	33.463	40.002
L-lactate dehydrogenase A chain OS=Homo sapiens OX=9606 GN=LDHA PE=1 SV=2	P00338	LDHA	37 kDa	28.942	19.09	21.285	30.215	39.775	18.71	35.602	33.106	14.276	31.002	9.7736	12.057	19.428	9.5608	20.514
Immunoglobulin heavy constant gamma 1 OS=Homo sapiens OX=9606 GN=IGHG1 PE=1 SV=2	P01857	IGHG1	44 kDa	27.013	18.223	25.339	25.036	30.074	16.037	15.63	18.79	13.384	24.802	25.656	12.057	19.428	20.078	13.334
Triosephosphate isomerase OS=Homo sapiens OX=9606 GN=TPI1 PE=1 SV=4	P60174	TPI1	27 kDa	18.33	19.958	22.298	24.172	25.223	20.492	21.708	28.632	15.169	31.002	13.439	17.621	19.428	15.297	20.514
Glucose-6-phosphate isomerase OS=Homo sapiens OX=9606 GN=GPI PE=1 SV=4	P06744	GPI	63 kDa	4.8237	26.9	18.244	25.899	22.313	19.601	8.6834	15.211	15.169	14.468	3.6651	26.896	28.631	21.034	31.797
Brain acid soluble protein 1 OS=Homo sapiens OX=9606 GN=BASP1 PE=1 SV=2	P80723	BASP1	23 kDa	14.471	13.016	9.122	31.942	20.373	24.055	19.972	16.105	11.6	16.534	8.5519	5.5646	41.924	39.199	44.105
Keratin, type I cytoskeletal 14 OS=Homo sapiens OX=9606 GN=KRT14 PE=1 SV=4	P02533	KRT14	52 kDa	27.977	15.619	15.203	18.993	21.343	19.601	21.708	6.2632	5.3537	19.635	29.321	7.4195	8.1804	21.99	0
Rho GDP-dissociation inhibitor 2 OS=Homo sapiens OX=9606 GN=ARHGDIB PE=1 SV=3	P52566	ARHGDIB	23 kDa	15.436	15.619	18.244	28.489	24.253	14.255	17.367	25.948	8.9228	23.768	9.7736	13.912	21.473	22.946	22.565
Myeloblastin OS=Homo sapiens OX=9606 GN=PRTN3 PE=1 SV=3	P24158	PRTN3	28 kDa	24.118	18.223	19.258	12.949	12.612	17.819	11.288	8.9475	24.984	9.3006	35.429	44.517	29.654	35.375	49.234
Protein S100-A12 OS=Homo sapiens OX=9606 GN=S100A12 PE=1 SV=2	P80511	S100A12	11 kDa	24.118	10.413	24.325	25.036	31.044	19.601	28.655	32.211	20.522	21.701	12.217	9.2744	12.271	17.21	14.36
Properdin OS=Homo sapiens OX=9606 GN=CFP PE=1 SV=2	P27918	CFP	51 kDa	30.872	12.148	26.352	15.539	17.462	17.819	6.9467	23.263	23.199	20.668	32.986	15.766	18.406	20.078	23.591
Copine-3 OS=Homo sapiens OX=9606 GN=CPNE3 PE=1 SV=1	O75131	CPNE3	60 kDa	27.013	23.429	21.285	24.172	17.462	35.638	14.762	8.0527	20.522	7.2338	4.8868	16.694	14.316	31.551	20.514
Complement C3 OS=Homo sapiens OX=9606 GN=C3 PE=1 SV=2	P01024	C3	187 kDa	12.542	17.355	22.298	16.403	28.134	22.273	13.893	17.895	8.9228	22.735	12.217	19.476	10.225	7.6487	4.1028
Glutathione S-transferase P OS=Homo sapiens OX=9606 GN=GSTP1 PE=1 SV=2	P09211	GSTP1	23 kDa	16.401	7.8097	16.217	21.582	36.865	5.3456	23.445	34	8.0305	31.002	4.8868	5.5646	11.248	4.7804	8.2056
Ras-related protein Rap-1b OS=Homo sapiens OX=9606 GN=RAP1B PE=1 SV=1	P61224	RAP1B	21 kDa	12.542	25.164	10.136	18.993	11.641	20.492	11.288	7.158	10.707	8.2672	8.5519	25.041	30.676	33.463	28.72
Carcinoembryonic antigen-related cell adhesion molecule 8 OS=Homo sapiens OX=9606 GN=CEACAM8 PE=1 SV=2	P31997	CEACAM8	38 kDa	20.26	20.826	14.19	12.949	11.641	12.473	13.025	8.0527	14.276	10.334	21.991	12.057	27.609	31.551	23.591
Histone H3.1 OS=Homo sapiens OX=9606 GN=H3C1 PE=1 SV=2	P68431	H3C1	15 kDa	22.189	13.884	18.244	19.856	13.582	29.401	13.893	16.105	0	0	0	22.258	24.541	25.814	24.617
Immunoglobulin kappa constant OS=Homo sapiens OX=9606 GN=IGKC PE=1 SV=2	P01834	IGKC	12 kDa	17.365	14.752	20.271	18.129	22.313	14.255	12.157	13.421	10.707	21.701	17.104	11.129	20.451	13.385	9.2313
Leucine-rich alpha-2-glycoprotein OS=Homo sapiens OX=9606 GN=LRG1 PE=1 SV=2	P02750	LRG1	38 kDa	16.401	14.752	21.285	14.676	24.253	16.037	13.025	19.684	14.276	18.601	12.217	10.202	16.361	6.6926	12.308
Annexin A4 OS=Homo sapiens OX=9606 GN=ANXA4 PE=1 SV=4	P09525	ANXA4	36 kDa	28.942	26.032	19.258	32.805	24.253	27.619	17.367	9.8422	16.953	5.167	2.4434	12.984	11.248	30.595	17.437
Histone H3.3 OS=Homo sapiens OX=9606 GN=H3-3A PE=1 SV=2	P84243	H3-3A	15 kDa	18.33	12.148	17.23	16.403	0	25.837	12.157	14.316	17.846	0	0	19.476	23.519	22.946	20.514
Purine nucleoside phosphorylase OS=Homo sapiens OX=9606 GN=PNP PE=1 SV=2	P00491	PNP	32 kDa	14.471	10.413	12.163	27.625	26.193	11.582	26.05	28.632	14.276	21.701	3.6651	5.5646	7.1578	1.9122	10.257
Histone H2A type 1 OS=Homo sapiens OX=9606 GN=H2AC11 PE=1 SV=2	P0C0S8	H2AC11	14 kDa	8.6827	10.413	8.1085	16.403	6.7909	35.638	8.6834	14.316	17.846	1.0334	8.5519	12.057	22.496	36.331	20.514
Fibrinogen alpha chain OS=Homo sapiens OX=9606 GN=FGA PE=1 SV=2	P02671	FGA	95 kDa	8.6827	26.9	22.298	22.446	12.612	14.255	14.762	17.895	13.384	20.668	10.995	19.476	5.1127	13.385	7.1799
EH domain-containing protein 1 OS=Homo sapiens OX=9606 GN=EHD1 PE=1 SV=2	Q9H4M9	EHD1	61 kDa	0.96474	18.223	3.0407	9.4963	3.8805	26.728	3.4734	3.579	14.276	4.1336	12.217	33.388	42.947	50.673	37.951
Immunoglobulin heavy constant gamma 3 OS=Homo sapiens OX=9606 GN=IGHG3 PE=1 SV=3	P01860	IGHG3	49 kDa	17.365	13.016	22.298	24.172	33.954	16.037	9.5517	15.211	10.707	19.635	15.882	10.202	0	0	8.2056
Phosphoglycerate kinase 1 OS=Homo sapiens OX=9606 GN=PGK1 PE=1 SV=3	P00558	PGK1	45 kDa	8.6827	16.487	6.0813	24.172	13.582	8.0184	11.288	12.526	4.4614	16.534	2.4434	7.4195	16.361	16.253	16.411
Vinculin OS=Homo sapiens OX=9606 GN=VCL PE=1 SV=4	P18206	VCL	124 kDa	0.96474	28.635	11.149	18.129	15.522	27.619	13.893	6.2632	5.3537	8.2672	3.6651	16.694	17.383	27.726	24.617
Peptidyl-prolyl cis-trans isomerase A OS=Homo sapiens OX=9606 GN=PPIA PE=1 SV=2	P62937	PPIA	18 kDa	5.7884	21.693	17.23	13.813	11.641	15.146	6.9467	7.158	8.9228	5.167	8.5519	23.186	22.496	23.902	20.514
Platelet basic protein OS=Homo sapiens OX=9606 GN=PPBP PE=1 SV=3	P02775	PPBP	14 kDa	10.612	15.619	15.203	18.129	22.313	18.71	10.42	17	8.0305	22.735	14.66	12.057	11.248	6.6926	9.2313
CD177 antigen OS=Homo sapiens OX=9606 GN=CD177 PE=1 SV=2	Q8N6Q3	CD177	46 kDa	22.189	6.9419	11.149	18.993	10.671	22.273	2.605	14.316	25.876	10.334	21.991	8.3469	11.248	19.122	33.848
Keratin, type I cytoskeletal 16 OS=Homo sapiens OX=9606 GN=KRT16 PE=1 SV=4	P08779	KRT16	51 kDa	0	11.281	0	11.223	19.402	17.819	20.84	0	0	19.635	0	0	0	14.341	0
Non-secretory ribonuclease OS=Homo sapiens OX=9606 GN=RNASE2 PE=1 SV=2	P10153	RNASE2	18 kDa	21.224	6.9419	18.244	12.086	14.552	13.364	6.9467	15.211	15.169	14.468	29.321	11.129	24.541	23.902	18.463
Receptor-type tyrosine-protein phosphatase eta OS=Homo sapiens OX=9606 GN=PTPRJ PE=1 SV=3	Q12913	PTPRJ	146 kDa	4.8237	13.884	5.0678	11.223	8.7311	16.928	7.8151	7.158	6.2459	3.1002	10.995	8.3469	26.586	27.726	31.797
Coactosin-like protein OS=Homo sapiens OX=9606 GN=COTL1 PE=1 SV=3	Q14019	COTL1	16 kDa	17.365	10.413	15.203	18.129	26.193	8.9094	22.577	25.053	11.6	20.668	2.4434	7.4195	8.1804	3.8243	6.1542
Parkinson disease protein 7 OS=Homo sapiens OX=9606 GN=PARK7 PE=1 SV=2	Q99497	PARK7	20 kDa	14.471	11.281	17.23	21.582	23.283	10.691	19.972	21.474	10.707	19.635	4.8868	6.4921	6.1353	3.8243	8.2056
Platelet factor 4 OS=Homo sapiens OX=9606 GN=PF4 PE=1 SV=2	P02776	PF4	11 kDa	9.6474	13.016	13.176	12.086	13.582	10.691	10.42	9.8422	9.815	14.468	9.7736	12.984	10.225	8.6048	8.2056
Cytochrome b-245 heavy chain OS=Homo sapiens OX=9606 GN=CYBB PE=1 SV=2	P04839	CYBB	65 kDa	17.365	16.487	9.122	22.446	15.522	17.819	11.288	7.158	13.384	8.2672	6.1085	10.202	20.451	19.122	18.463
Pantetheine hydrolase VNN2 OS=Homo sapiens OX=9606 GN=VNN2 PE=1 SV=3	O95498	VNN2	59 kDa	13.506	15.619	8.1085	22.446	14.552	16.928	12.157	9.8422	14.276	6.2004	8.5519	12.057	12.271	16.253	21.54
Thioredoxin OS=Homo sapiens OX=9606 GN=TXN PE=1 SV=3	P10599	TXN	12 kDa	15.436	7.8097	18.244	22.446	24.253	8.9094	17.367	21.474	9.815	16.534	10.995	6.4921	8.1804	6.6926	9.2313
Low affinity immunoglobulin gamma Fc region receptor III-A OS=Homo sapiens OX=9606 GN=FCGR3A PE=1 SV=2	P08637	FCGR3A	29 kDa	19.295	0	23.312	16.403	0	16.037	0	16.105	16.953	0	31.764	0	25.564	18.166	18.463
Coronin-1A OS=Homo sapiens OX=9606 GN=CORO1A PE=1 SV=4	P31146	CORO1A	51 kDa	3.859	18.223	13.176	17.266	13.582	12.473	4.3417	2.6842	9.815	7.2338	3.6651	6.4921	23.519	15.297	20.514
Alpha-1-acid glycoprotein 2 OS=Homo sapiens OX=9606 GN=ORM2 PE=1 SV=2	P19652	ORM2	24 kDa	14.471	15.619	14.19	18.993	13.582	9.8003	10.42	14.316	0	14.468	17.104	9.2744	9.2029	8.6048	0
Galectin-10 OS=Homo sapiens OX=9606 GN=CLC PE=1 SV=3	Q05315	CLC	16 kDa	16.401	6.9419	11.149	18.993	26.193	5.3456	15.63	18.79	8.0305	23.768	17.104	9.2744	7.1578	7.6487	4.1028
Glutathione S-transferase omega-1 OS=Homo sapiens OX=9606 GN=GSTO1 PE=1 SV=2	P78417	GSTO1	28 kDa	13.506	10.413	14.19	16.403	25.223	9.8003	21.708	19.684	5.3537	18.601	0	5.5646	6.1353	2.8683	5.1285
Immunoglobulin heavy constant gamma 2 OS=Homo sapiens OX=9606 GN=IGHG2 PE=1 SV=3	P01859	IGHG2	44 kDa	14.471	12.148	16.217	19.856	26.193	11.582	10.42	12.526	9.815	21.701	10.995	9.2744	0	0	5.1285
Folate receptor gamma OS=Homo sapiens OX=9606 GN=FOLR3 PE=1 SV=2	P41439	FOLR3	28 kDa	49.202	0	0	52.661	0.97012	0	0	46.527	0	0	47.646	0	0	0	0
Phosphoglucomutase-1 OS=Homo sapiens OX=9606 GN=PGM1 PE=1 SV=3	P36871	PGM1	61 kDa	13.506	3.471	15.203	24.172	24.253	12.473	25.182	25.053	6.2459	24.802	1.2217	0.92744	5.1127	3.8243	4.1028
Histone H2A type 1-C OS=Homo sapiens OX=9606 GN=H2AC6 PE=1 SV=3	Q93077	H2AC6	14 kDa	0	7.8097	0	12.949	0	31.183	6.9467	12.526	16.061	0	0	9.2744	0	32.507	17.437
Annexin A5 OS=Homo sapiens OX=9606 GN=ANXA5 PE=1 SV=2	P08758	ANXA5	36 kDa	15.436	19.09	8.1085	27.625	14.552	13.364	6.0784	2.6842	6.2459	5.167	2.4434	14.839	15.338	34.419	18.463
Progranulin OS=Homo sapiens OX=9606 GN=GRN PE=1 SV=2	P28799	GRN	64 kDa	17.365	12.148	13.176	10.36	12.612	14.255	8.6834	10.737	16.953	11.367	20.769	12.057	16.361	11.473	14.36
Resistin OS=Homo sapiens OX=9606 GN=RETN PE=1 SV=1	Q9HD89	RETN	11 kDa	17.365	15.619	16.217	11.223	9.7012	11.582	12.157	8.9475	14.276	8.2672	15.882	17.621	14.316	11.473	12.308
Integrin beta-3 OS=Homo sapiens OX=9606 GN=ITGB3 PE=1 SV=2	P05106	ITGB3	87 kDa	0	29.503	0	11.223	1.9402	16.928	6.0784	2.6842	3.5691	0	2.4434	25.968	19.428	33.463	23.591
Alpha-actinin-1 OS=Homo sapiens OX=9606 GN=ACTN1 PE=1 SV=2	P12814	ACTN1	103 kDa	0	23.429	5.0678	6.9064	5.8207	11.582	4.3417	4.4737	5.3537	4.1336	1.2217	30.605	17.383	20.078	29.745
Lysosomal Pro-X carboxypeptidase OS=Homo sapiens OX=9606 GN=PRCP PE=1 SV=1	P42785	PRCP	56 kDa	22.189	11.281	28.38	10.36	12.612	14.255	6.0784	9.8422	13.384	11.367	17.104	12.057	10.225	10.517	10.257
Myosin-9 OS=Homo sapiens OX=9606 GN=MYH9 PE=1 SV=4	P35579	MYH9	227 kDa	0	24.297	0	8.633	0.97012	8.9094	3.4734	0.89475	0.89228	0	1.2217	12.057	27.609	23.902	24.617
Intercellular adhesion molecule 3 OS=Homo sapiens OX=9606 GN=ICAM3 PE=1 SV=2	P32942	ICAM3	60 kDa	15.436	9.5451	11.149	12.949	11.641	9.8003	8.6834	8.0527	10.707	6.2004	10.995	5.5646	14.316	10.517	13.334
L-lactate dehydrogenase B chain OS=Homo sapiens OX=9606 GN=LDHB PE=1 SV=2	P07195	LDHB	37 kDa	10.612	9.5451	10.136	17.266	17.462	8.0184	17.367	15.211	6.2459	17.568	3.6651	5.5646	9.2029	3.8243	6.1542
Immunoglobulin heavy constant alpha 1 OS=Homo sapiens OX=9606 GN=IGHA1 PE=1 SV=3	P01876	IGHA1	43 kDa	9.6474	13.884	15.203	6.0431	12.612	14.255	10.42	2.6842	11.6	12.401	10.995	12.984	12.271	6.6926	9.2313
14-3-3 protein zeta/delta OS=Homo sapiens OX=9606 GN=YWHAZ PE=1 SV=1	P63104	YWHAZ	28 kDa	5.7884	21.693	4.0542	14.676	7.761	14.255	6.0784	2.6842	3.5691	3.1002	1.2217	15.766	16.361	17.21	18.463
Peroxiredoxin-6 OS=Homo sapiens OX=9606 GN=PRDX6 PE=1 SV=3	P30041	PRDX6	25 kDa	8.6827	7.8097	6.0813	17.266	23.283	8.9094	20.84	23.263	6.2459	18.601	2.4434	4.6372	4.0902	0	6.1542
Ezrin OS=Homo sapiens OX=9606 GN=EZR PE=1 SV=4	P15311	EZR	69 kDa	14.471	0	12.163	15.539	11.641	8.9094	24.314	17.895	0	14.468	0	13.912	16.361	17.21	19.488
CD63 antigen OS=Homo sapiens OX=9606 GN=CD63 PE=1 SV=2	P08962	CD63	26 kDa	12.542	9.5451	9.122	9.4963	9.7012	11.582	6.0784	5.3685	12.492	5.167	18.326	11.129	19.428	18.166	15.386
Programmed cell death protein 6 OS=Homo sapiens OX=9606 GN=PDCD6 PE=1 SV=1	O75340	PDCD6	22 kDa	14.471	16.487	12.163	10.36	10.671	14.255	13.893	8.9475	9.815	9.3006	8.5519	9.2744	6.1353	17.21	7.1799
Guanine nucleotide-binding protein G(i) subunit alpha-3 OS=Homo sapiens OX=9606 GN=GNAI3 PE=1 SV=3	P08754	GNAI3	41 kDa	0	17.355	0	19.856	12.612	19.601	0	0	0	0	0	18.549	22.496	22.946	37.951
Glucose-6-phosphate 1-dehydrogenase OS=Homo sapiens OX=9606 GN=G6PD PE=1 SV=4	P11413	G6PD	59 kDa	10.612	5.2064	7.0949	19.856	15.522	7.1275	27.787	25.053	4.4614	7.2338	1.2217	3.7097	9.2029	0.95608	11.283
Leukotriene A-4 hydrolase OS=Homo sapiens OX=9606 GN=LTA4H PE=1 SV=2	P09960	LTA4H	69 kDa	1.9295	10.413	4.0542	15.539	14.552	7.1275	6.0784	4.4737	0.89228	10.334	0	3.7097	16.361	5.7365	10.257
Integrin alpha-IIb OS=Homo sapiens OX=9606 GN=ITGA2B PE=1 SV=3	P08514	ITGA2B	113 kDa	0	27.768	0	7.7697	2.9104	22.273	6.0784	3.579	7.1382	3.1002	3.6651	24.113	11.248	21.034	16.411
Ras-related protein Rap-1A OS=Homo sapiens OX=9606 GN=RAP1A PE=1 SV=1	P62834	RAP1A	21 kDa	0	20.826	0	16.403	0	19.601	8.6834	0	8.9228	0	0	21.331	27.609	28.683	23.591
Cystatin-A OS=Homo sapiens OX=9606 GN=CSTA PE=1 SV=1	P01040	CSTA	11 kDa	10.612	6.9419	10.136	12.086	18.432	8.0184	12.157	12.526	10.707	13.434	8.5519	0.92744	7.1578	5.7365	8.2056
SH3 domain-binding glutamic acid-rich-like protein 3 OS=Homo sapiens OX=9606 GN=SH3BGRL3 PE=1 SV=1	Q9H299	SH3BGRL3	10 kDa	10.612	11.281	13.176	11.223	12.612	10.691	13.025	13.421	7.1382	13.434	6.1085	9.2744	5.1127	3.8243	7.1799
Glyceraldehyde-3-phosphate dehydrogenase, testis-specific OS=Homo sapiens OX=9606 GN=GAPDHS PE=1 SV=2	O14556	GAPDHS	45 kDa	9.6474	5.2064	8.1085	10.36	12.612	1.7819	16.498	16.105	6.2459	15.501	4.8868	3.7097	6.1353	5.7365	4.1028
Ras-related C3 botulinum toxin substrate 2 OS=Homo sapiens OX=9606 GN=RAC2 PE=1 SV=1	P15153	RAC2	21 kDa	11.577	10.413	8.1085	14.676	11.641	8.9094	4.3417	7.158	7.1382	7.2338	3.6651	10.202	13.293	9.5608	10.257
Endoplasmic reticulum chaperone BiP OS=Homo sapiens OX=9606 GN=HSPA5 PE=1 SV=2	P11021	HSPA5	72 kDa	2.8942	13.016	10.136	16.403	22.313	10.691	11.288	12.526	0	15.501	0	3.7097	2.0451	0	2.0514
Tyrosine-protein phosphatase non-receptor type substrate 1 OS=Homo sapiens OX=9606 GN=SIRPA PE=1 SV=2	P78324	SIRPA	55 kDa	7.7179	7.8097	13.176	10.36	5.8207	11.582	6.9467	9.8422	7.1382	4.1336	4.8868	7.4195	14.316	21.034	11.283
Rab GDP dissociation inhibitor alpha OS=Homo sapiens OX=9606 GN=GDI1 PE=1 SV=2	P31150	GDI1	51 kDa	0	0	16.217	18.129	18.432	12.473	20.84	20.579	7.1382	20.668	0	0	0	0	0
Hornerin OS=Homo sapiens OX=9606 GN=HRNR PE=1 SV=2	Q86YZ3	HRNR	282 kDa	6.7532	7.8097	14.19	7.7697	11.641	7.1275	11.288	2.6842	2.6768	5.167	20.769	2.7823	5.1127	15.297	2.0514
Serpin B10 OS=Homo sapiens OX=9606 GN=SERPINB10 PE=1 SV=1	P48595	SERPINB10	45 kDa	7.7179	1.7355	10.136	9.4963	21.343	5.3456	25.182	15.211	2.6768	20.668	0	1.8549	2.0451	0.95608	1.0257
Leukocyte immunoglobulin-like receptor subfamily A member 3 OS=Homo sapiens OX=9606 GN=LILRA3 PE=1 SV=3	Q8N6C8	LILRA3	47 kDa	12.542	6.9419	18.244	12.086	15.522	13.364	4.3417	8.0527	11.6	13.434	9.7736	5.5646	13.293	0	9.2313
Cytidine deaminase OS=Homo sapiens OX=9606 GN=CDA PE=1 SV=2	P32320	CDA	16 kDa	13.506	3.471	13.176	12.086	18.432	8.0184	16.498	17	4.4614	15.501	4.8868	1.8549	6.1353	1.9122	8.2056
Malate dehydrogenase, cytoplasmic OS=Homo sapiens OX=9606 GN=MDH1 PE=1 SV=4	P40925	MDH1	36 kDa	11.577	5.2064	8.1085	13.813	17.462	4.4547	14.762	17.895	5.3537	16.534	3.6651	2.7823	2.0451	1.9122	3.0771
Choline transporter-like protein 2 OS=Homo sapiens OX=9606 GN=SLC44A2 PE=1 SV=3	Q8IWA5	SLC44A2	80 kDa	7.7179	12.148	4.0542	11.223	2.9104	16.928	5.21	2.6842	8.9228	2.0668	4.8868	10.202	18.406	17.21	17.437
CD44 antigen OS=Homo sapiens OX=9606 GN=CD44 PE=1 SV=3	P16070	CD44	82 kDa	16.401	8.6774	9.122	10.36	6.7909	7.1275	7.8151	7.158	8.9228	8.2672	12.217	8.3469	8.1804	6.6926	9.2313
Gamma-glutamyl hydrolase OS=Homo sapiens OX=9606 GN=GGH PE=1 SV=2	Q92820	GGH	36 kDa	20.26	10.413	17.23	6.0431	5.8207	6.2366	4.3417	5.3685	11.6	12.401	18.326	12.057	13.293	7.6487	8.2056
Chloride intracellular channel protein 1 OS=Homo sapiens OX=9606 GN=CLIC1 PE=1 SV=4	O00299	CLIC1	27 kDa	4.8237	9.5451	9.122	9.4963	11.641	8.0184	12.157	14.316	3.5691	11.367	0	7.4195	11.248	5.7365	7.1799
F-actin-capping protein subunit beta OS=Homo sapiens OX=9606 GN=CAPZB PE=1 SV=5	P47756	CAPZB	31 kDa	6.7532	7.8097	9.122	13.813	12.612	7.1275	19.972	18.79	6.2459	14.468	0	7.4195	6.1353	3.8243	7.1799
Ferritin light chain OS=Homo sapiens OX=9606 GN=FTL PE=1 SV=2	P02792	FTL	20 kDa	18.33	6.0742	11.149	8.633	3.8805	10.691	6.0784	8.0527	15.169	4.1336	18.326	8.3469	7.1578	13.385	15.386
Macrophage-capping protein OS=Homo sapiens OX=9606 GN=CAPG PE=1 SV=2	P40121	CAPG	38 kDa	7.7179	6.0742	11.149	8.633	10.671	5.3456	12.157	12.526	4.4614	14.468	3.6651	3.7097	9.2029	6.6926	10.257
L-selectin OS=Homo sapiens OX=9606 GN=SELL PE=1 SV=2	P14151	SELL	42 kDa	10.612	10.413	16.217	8.633	15.522	7.1275	8.6834	7.158	6.2459	9.3006	4.8868	1.8549	4.0902	0	4.1028
NPC intracellular cholesterol transporter 2 OS=Homo sapiens OX=9606 GN=NPC2 PE=1 SV=1	P61916	NPC2	17 kDa	11.577	6.9419	13.176	6.9064	11.641	8.0184	5.21	8.0527	8.0305	8.2672	14.66	10.202	10.225	11.473	10.257
Phosphoglycerate mutase 1 OS=Homo sapiens OX=9606 GN=PGAM1 PE=1 SV=2	P18669	PGAM1	29 kDa	0	13.884	8.1085	10.36	9.7012	9.8003	8.6834	6.2632	8.9228	4.1336	1.2217	11.129	11.248	5.7365	10.257
Carbonic anhydrase 1 OS=Homo sapiens OX=9606 GN=CA1 PE=1 SV=2	P00915	CA1	29 kDa	3.859	13.016	5.0678	6.0431	11.641	4.4547	21.708	7.158	13.384	11.367	1.2217	8.3469	0	0.95608	3.0771
Protein S100-A11 OS=Homo sapiens OX=9606 GN=S100A11 PE=1 SV=2	P31949	S100A11	12 kDa	10.612	6.9419	10.136	13.813	12.612	9.8003	10.42	12.526	8.0305	12.401	2.4434	0.92744	7.1578	7.6487	1.0257
Transgelin-2 OS=Homo sapiens OX=9606 GN=TAGLN2 PE=1 SV=3	P37802	TAGLN2	22 kDa	0	9.5451	7.0949	8.633	9.7012	17.819	16.498	15.211	6.2459	10.334	0	1.8549	5.1127	1.9122	3.0771
Histone H2A type 2-B OS=Homo sapiens OX=9606 GN=H2AC21 PE=1 SV=3	Q8IUE6	H2AC21	14 kDa	0	0	0	0	0	24.055	6.0784	7.158	9.815	0	0	4.6372	17.383	22.946	13.334
Cell division control protein 42 homolog OS=Homo sapiens OX=9606 GN=CDC42 PE=1 SV=2	P60953	CDC42	21 kDa	6.7532	7.8097	4.0542	12.086	4.8506	10.691	6.9467	5.3685	7.1382	3.1002	3.6651	6.4921	10.225	12.429	10.257
Cathepsin S OS=Homo sapiens OX=9606 GN=CTSS PE=1 SV=3	P25774	CTSS	37 kDa	15.436	4.3387	15.203	7.7697	9.7012	5.3456	6.0784	9.8422	8.9228	10.334	8.5519	11.129	6.1353	4.7804	6.1542
Glutathione reductase, mitochondrial OS=Homo sapiens OX=9606 GN=GSR PE=1 SV=2	P00390	GSR	56 kDa	10.612	5.2064	10.136	12.949	12.612	7.1275	15.63	17	2.6768	14.468	1.2217	1.8549	5.1127	0	2.0514
Platelet glycoprotein Ib alpha chain OS=Homo sapiens OX=9606 GN=GP1BA PE=1 SV=2	P07359	GP1BA	72 kDa	0	13.016	9.122	4.3165	8.7311	12.473	8.6834	8.0527	8.9228	11.367	0	1.8549	6.1353	0.95608	3.0771
Arginase-1 OS=Homo sapiens OX=9606 GN=ARG1 PE=1 SV=2	P05089	ARG1	35 kDa	8.6827	3.471	7.0949	13.813	8.7311	2.6728	17.367	12.526	6.2459	15.501	1.2217	0.92744	5.1127	2.8683	5.1285
E3 ubiquitin-protein ligase LRSAM1 OS=Homo sapiens OX=9606 GN=LRSAM1 PE=1 SV=1	Q6UWE0	LRSAM1	84 kDa	0	6.0742	1.0136	4.3165	3.8805	1.7819	2.605	0	1.7846	2.0668	15.882	3.7097	5.1127	8.6048	1.0257
Non-histone chromosomal protein HMG-17 OS=Homo sapiens OX=9606 GN=HMGN2 PE=1 SV=3	P05204	HMGN2	9 kDa	3.859	1.7355	6.0813	14.676	11.641	8.9094	17.367	16.105	8.0305	11.367	1.2217	0	4.0902	8.6048	6.1542
Transforming protein RhoA OS=Homo sapiens OX=9606 GN=RHOA PE=1 SV=1	P61586	RHOA	22 kDa	5.7884	9.5451	0	11.223	6.7909	11.582	6.9467	8.0527	4.4614	7.2338	1.2217	6.4921	14.316	11.473	13.334
Oxidized low-density lipoprotein receptor 1 OS=Homo sapiens OX=9606 GN=OLR1 PE=1 SV=1	P78380	OLR1	31 kDa	11.577	12.148	11.149	7.7697	5.8207	7.1275	6.0784	7.158	9.815	6.2004	13.439	7.4195	7.1578	5.7365	5.1285
Latent-transforming growth factor beta-binding protein 1 OS=Homo sapiens OX=9606 GN=LTBP1 PE=1 SV=4	Q14766	LTBP1	187 kDa	2.8942	18.223	3.0407	8.633	6.7909	9.8003	6.9467	3.579	3.5691	9.3006	4.8868	11.129	2.0451	2.8683	3.0771
Adapter SH3BGRL OS=Homo sapiens OX=9606 GN=SH3BGRL PE=1 SV=1	O75368	SH3BGRL	13 kDa	12.542	3.471	8.1085	9.4963	12.612	4.4547	12.157	11.632	5.3537	13.434	0	2.7823	4.0902	1.9122	4.1028
Disintegrin and metalloproteinase domain-containing protein 10 OS=Homo sapiens OX=9606 GN=ADAM10 PE=1 SV=1	O14672	ADAM10	84 kDa	3.859	9.5451	4.0542	6.9064	1.9402	8.0184	4.3417	2.6842	7.1382	2.0668	4.8868	8.3469	15.338	12.429	24.617
Tumor necrosis factor receptor superfamily member 10C OS=Homo sapiens OX=9606 GN=TNFRSF10C PE=1 SV=3	O14798	TNFRSF10C	27 kDa	8.6827	8.6774	14.19	6.9064	3.8805	8.0184	3.4734	7.158	6.2459	9.3006	10.995	6.4921	9.2029	5.7365	3.0771
Beta-glucuronidase OS=Homo sapiens OX=9606 GN=GUSB PE=1 SV=2	P08236	GUSB	75 kDa	14.471	5.2064	12.163	5.1798	8.7311	7.1275	5.21	5.3685	8.9228	10.334	13.439	11.129	7.1578	8.6048	10.257
Keratin, type I cytoskeletal 13 OS=Homo sapiens OX=9606 GN=KRT13 PE=1 SV=4	P13646	KRT13	50 kDa	0	0	0	0	8.7311	0	0	0	0	0	0	0	7.1578	0	0
ADP-ribosylation factor 3 OS=Homo sapiens OX=9606 GN=ARF3 PE=1 SV=2	P61204	ARF3	21 kDa	8.6827	6.9419	5.0678	6.0431	4.8506	8.9094	6.9467	3.579	6.2459	5.167	2.4434	9.2744	10.225	11.473	8.2056
Superoxide dismutase [Cu-Zn] OS=Homo sapiens OX=9606 GN=SOD1 PE=1 SV=2	P00441	SOD1	16 kDa	5.7884	9.5451	7.0949	7.7697	9.7012	5.3456	13.893	9.8422	6.2459	12.401	0	3.7097	2.0451	4.7804	2.0514
F-actin-capping protein subunit alpha-1 OS=Homo sapiens OX=9606 GN=CAPZA1 PE=1 SV=3	P52907	CAPZA1	33 kDa	6.7532	6.9419	6.0813	9.4963	11.641	3.5638	14.762	13.421	3.5691	13.434	0	0.92744	6.1353	3.8243	4.1028
Peroxiredoxin-2 OS=Homo sapiens OX=9606 GN=PRDX2 PE=1 SV=5	P32119	PRDX2	22 kDa	3.859	7.8097	4.0542	6.0431	9.7012	5.3456	13.893	8.0527	9.815	10.334	2.4434	2.7823	0	0	3.0771
Metalloproteinase inhibitor 2 OS=Homo sapiens OX=9606 GN=TIMP2 PE=1 SV=2	P16035	TIMP2	24 kDa	9.6474	7.8097	8.1085	9.4963	3.8805	5.3456	4.3417	5.3685	3.5691	6.2004	13.439	8.3469	6.1353	3.8243	6.1542
Thymosin beta-4 OS=Homo sapiens OX=9606 GN=TMSB4X PE=1 SV=2	P62328	TMSB4X	5 kDa	4.8237	3.471	3.0407	10.36	8.7311	4.4547	13.025	12.526	1.7846	9.3006	8.5519	0	7.1578	6.6926	5.1285
Ras-related protein Rab-1B OS=Homo sapiens OX=9606 GN=RAB1B PE=1 SV=1	Q9H0U4	RAB1B	22 kDa	6.7532	10.413	0	11.223	7.761	6.2366	6.0784	4.4737	6.2459	3.1002	0	10.202	8.1804	8.6048	10.257
WD repeat-containing protein 1 OS=Homo sapiens OX=9606 GN=WDR1 PE=1 SV=4	O75083	WDR1	66 kDa	0	13.884	4.0542	6.0431	1.9402	9.8003	0	4.4737	1.7846	0	0	8.3469	10.225	8.6048	13.334
CYFIP-related Rac1 interactor B OS=Homo sapiens OX=9606 GN=CYRIB PE=1 SV=1	Q9NUQ9	CYRIB	37 kDa	1.9295	0.86774	7.0949	9.4963	16.492	4.4547	18.235	16.105	4.4614	16.534	1.2217	1.8549	2.0451	0.95608	3.0771
Guanine nucleotide-binding protein G(I)/G(S)/G(T) subunit beta-2 OS=Homo sapiens OX=9606 GN=GNB2 PE=1 SV=3	P62879	GNB2	37 kDa	3.859	11.281	0	6.9064	3.8805	10.691	5.21	1.7895	4.4614	0	0	10.202	14.316	9.5608	13.334
Keratin, type I cytoskeletal 17 OS=Homo sapiens OX=9606 GN=KRT17 PE=1 SV=2	Q04695	KRT17	48 kDa	0	8.6774	0	0	14.552	0	0	0	0	0	0	0	0	0	0
Immunoglobulin lambda constant 2 OS=Homo sapiens OX=9606 GN=IGLC2 PE=1 SV=1	P0DOY2	IGLC2	11 kDa	7.7179	4.3387	10.136	7.7697	10.671	4.4547	3.4734	7.158	4.4614	8.2672	4.8868	4.6372	6.1353	5.7365	3.0771
Hexokinase-3 OS=Homo sapiens OX=9606 GN=HK3 PE=1 SV=2	P52790	HK3	99 kDa	0	0	6.0813	14.676	9.7012	4.4547	12.157	12.526	0.89228	14.468	0	0	3.0676	0	7.1799
Sialic acid-binding Ig-like lectin 14 OS=Homo sapiens OX=9606 GN=SIGLEC14 PE=1 SV=1	Q08ET2	SIGLEC14	44 kDa	6.7532	6.9419	0	6.9064	6.7909	17.819	7.8151	8.9475	5.3537	6.2004	7.3302	7.4195	0	0	0
Ribonuclease T2 OS=Homo sapiens OX=9606 GN=RNASET2 PE=1 SV=2	O00584	RNASET2	29 kDa	12.542	6.0742	10.136	4.3165	5.8207	5.3456	2.605	4.4737	8.0305	7.2338	9.7736	5.5646	7.1578	5.7365	6.1542
Ras-related protein Rab-7a OS=Homo sapiens OX=9606 GN=RAB7A PE=1 SV=1	P51149	RAB7A	23 kDa	7.7179	6.9419	1.0136	10.36	7.761	7.1275	7.8151	3.579	5.3537	5.167	1.2217	4.6372	9.2029	12.429	12.308
Golgi-associated plant pathogenesis-related protein 1 OS=Homo sapiens OX=9606 GN=GLIPR2 PE=1 SV=3	Q9H4G4	GLIPR2	17 kDa	3.859	6.9419	5.0678	6.0431	2.9104	8.9094	4.3417	1.7895	6.2459	3.1002	2.4434	8.3469	10.225	16.253	11.283
Fibroleukin OS=Homo sapiens OX=9606 GN=FGL2 PE=1 SV=1	Q14314	FGL2	50 kDa	3.859	10.413	13.176	7.7697	9.7012	8.0184	5.21	8.0527	1.7846	6.2004	3.6651	0.92744	7.1578	0.95608	0
Prosaposin OS=Homo sapiens OX=9606 GN=PSAP PE=1 SV=2	P07602	PSAP	58 kDa	8.6827	6.0742	10.136	6.0431	5.8207	7.1275	4.3417	5.3685	4.4614	4.1336	7.3302	9.2744	8.1804	9.5608	7.1799
Pantetheinase OS=Homo sapiens OX=9606 GN=VNN1 PE=1 SV=2	O95497	VNN1	57 kDa	0	2.6032	5.0678	6.0431	9.7012	11.582	1.7367	0.89475	7.1382	5.167	0	0.92744	12.271	11.473	14.36
Ras-related protein Rab-8B OS=Homo sapiens OX=9606 GN=RAB8B PE=1 SV=2	Q92930	RAB8B	24 kDa	5.7884	7.8097	5.0678	9.4963	8.7311	11.582	5.21	3.579	0	2.0668	2.4434	9.2744	9.2029	10.517	8.2056
Immunoglobulin lambda-like polypeptide 5 OS=Homo sapiens OX=9606 GN=IGLL5 PE=1 SV=2	B9A064	IGLL5	23 kDa	8.6827	5.2064	7.0949	7.7697	8.7311	5.3456	4.3417	8.0527	5.3537	6.2004	4.8868	5.5646	5.1127	4.7804	0
Copine-2 OS=Homo sapiens OX=9606 GN=CPNE2 PE=1 SV=3	Q96FN4	CPNE2	61 kDa	6.7532	11.281	2.0271	7.7697	2.9104	16.037	3.4734	0.89475	9.815	0	2.4434	5.5646	3.0676	13.385	9.2313
Complement factor D OS=Homo sapiens OX=9606 GN=CFD PE=1 SV=5	P00746	CFD	27 kDa	0	19.09	4.0542	8.633	8.7311	8.9094	0	0.89475	1.7846	1.0334	0	10.202	6.1353	0	6.1542
Glycogen phosphorylase, liver form OS=Homo sapiens OX=9606 GN=PYGL PE=1 SV=4	P06737	PYGL	97 kDa	1.9295	9.5451	0	6.9064	0.97012	8.9094	15.63	6.2632	0	4.1336	0	10.202	12.271	7.6487	5.1285
Leukocyte surface antigen CD53 OS=Homo sapiens OX=9606 GN=CD53 PE=1 SV=1	P19397	CD53	24 kDa	3.859	5.2064	5.0678	3.4532	2.9104	4.4547	3.4734	2.6842	5.3537	4.1336	9.7736	6.4921	7.1578	4.7804	7.1799
Dipeptidyl peptidase 1 OS=Homo sapiens OX=9606 GN=CTSC PE=1 SV=2	P53634	CTSC	52 kDa	15.436	6.9419	16.217	2.5899	4.8506	6.2366	3.4734	3.579	9.815	4.1336	7.3302	6.4921	10.225	5.7365	2.0514
CD59 glycoprotein OS=Homo sapiens OX=9606 GN=CD59 PE=1 SV=1	P13987	CD59	14 kDa	5.7884	6.0742	4.0542	6.9064	3.8805	6.2366	4.3417	3.579	5.3537	2.0668	9.7736	10.202	11.248	6.6926	6.1542
Beta-2-microglobulin OS=Homo sapiens OX=9606 GN=B2M PE=1 SV=1	P61769	B2M	14 kDa	2.8942	10.413	4.0542	6.0431	7.761	6.2366	2.605	6.2632	0.89228	5.167	3.6651	4.6372	6.1353	4.7804	5.1285
Pleckstrin OS=Homo sapiens OX=9606 GN=PLEK PE=1 SV=3	P08567	PLEK	40 kDa	1.9295	9.5451	1.0136	9.4963	5.8207	5.3456	2.605	2.6842	2.6768	2.0668	1.2217	7.4195	6.1353	11.473	12.308
Phosphopentomutase OS=Homo sapiens OX=9606 GN=PGM2 PE=1 SV=4	Q96G03	PGM2	68 kDa	3.859	0	4.0542	9.4963	20.373	2.6728	13.025	18.79	0.89228	17.568	0	0	2.0451	0	0
Ras-related protein Rab-10 OS=Homo sapiens OX=9606 GN=RAB10 PE=1 SV=1	P61026	RAB10	23 kDa	4.8237	6.9419	0	7.7697	5.8207	7.1275	5.21	2.6842	4.4614	2.0668	3.6651	9.2744	9.2029	9.5608	9.2313
Sorcin OS=Homo sapiens OX=9606 GN=SRI PE=1 SV=1	P30626	SRI	22 kDa	11.577	10.413	10.136	6.9064	5.8207	14.255	8.6834	6.2632	8.0305	6.2004	0	4.6372	2.0451	8.6048	2.0514
Peflin OS=Homo sapiens OX=9606 GN=PEF1 PE=1 SV=1	Q9UBV8	PEF1	30 kDa	13.506	12.148	11.149	6.9064	6.7909	8.9094	6.0784	3.579	6.2459	2.0668	0	3.7097	3.0676	7.6487	2.0514
Transthyretin OS=Homo sapiens OX=9606 GN=TTR PE=1 SV=1	P02766	TTR	16 kDa	3.859	8.6774	10.136	5.1798	6.7909	4.4547	3.4734	7.158	5.3537	4.1336	3.6651	6.4921	5.1127	2.8683	4.1028
Alpha-1B-glycoprotein OS=Homo sapiens OX=9606 GN=A1BG PE=1 SV=4	P04217	A1BG	54 kDa	4.8237	6.0742	9.122	6.9064	6.7909	3.5638	4.3417	8.0527	4.4614	4.1336	2.4434	6.4921	5.1127	0.95608	3.0771
Guanine nucleotide-binding protein G(I)/G(S)/G(T) subunit beta-1 OS=Homo sapiens OX=9606 GN=GNB1 PE=1 SV=3	P62873	GNB1	37 kDa	5.7884	6.9419	3.0407	12.086	4.8506	6.2366	0	1.7895	0	2.0668	4.8868	10.202	12.271	6.6926	10.257
Proteasome subunit alpha type-2 OS=Homo sapiens OX=9606 GN=PSMA2 PE=1 SV=2	P25787	PSMA2	26 kDa	2.8942	0.86774	4.0542	12.949	10.671	7.1275	16.498	10.737	3.5691	8.2672	0	0.92744	3.0676	3.8243	2.0514
Carbonic anhydrase 4 OS=Homo sapiens OX=9606 GN=CA4 PE=1 SV=2	P22748	CA4	35 kDa	4.8237	6.9419	5.0678	6.0431	4.8506	10.691	6.9467	1.7895	6.2459	3.1002	0	3.7097	9.2029	5.7365	9.2313
N-acetylgalactosamine-6-sulfatase OS=Homo sapiens OX=9606 GN=GALNS PE=1 SV=1	P34059	GALNS	58 kDa	5.7884	6.0742	9.122	3.4532	7.761	6.2366	6.9467	1.7895	8.0305	7.2338	6.1085	7.4195	5.1127	4.7804	7.1799
14-3-3 protein beta/alpha OS=Homo sapiens OX=9606 GN=YWHAB PE=1 SV=3	P31946	YWHAB	28 kDa	2.8942	6.9419	0	6.9064	2.9104	8.9094	1.7367	1.7895	2.6768	0	0	5.5646	10.225	10.517	13.334
Fermitin family homolog 3 OS=Homo sapiens OX=9606 GN=FERMT3 PE=1 SV=1	Q86UX7	FERMT3	76 kDa	0	12.148	1.0136	0.8633	0.97012	12.473	0	0	1.7846	0	0	12.984	10.225	10.517	16.411
Solute carrier family 2, facilitated glucose transporter member 3 OS=Homo sapiens OX=9606 GN=SLC2A3 PE=1 SV=1	P11169	SLC2A3	54 kDa	4.8237	5.2064	2.0271	6.9064	3.8805	7.1275	1.7367	1.7895	5.3537	2.0668	2.4434	7.4195	11.248	8.6048	10.257
Carcinoembryonic antigen-related cell adhesion molecule 6 OS=Homo sapiens OX=9606 GN=CEACAM6 PE=1 SV=4	P40199	CEACAM6	37 kDa	6.7532	4.3387	2.0271	4.3165	3.8805	6.2366	4.3417	4.4737	3.5691	3.1002	9.7736	4.6372	7.1578	10.517	7.1799
Signal-regulatory protein beta-1 isoform 3 OS=Homo sapiens OX=9606 GN=SIRPB1 PE=1 SV=1	Q5TFQ8	SIRPB1	43 kDa	0	0	18.244	8.633	0	11.582	0	8.9475	0	0	0	0	17.383	20.078	0
Phosphatidylethanolamine-binding protein 1 OS=Homo sapiens OX=9606 GN=PEBP1 PE=1 SV=3	P30086	PEBP1	21 kDa	3.859	1.7355	5.0678	6.0431	15.522	3.5638	8.6834	9.8422	1.7846	10.334	0	2.7823	2.0451	1.9122	1.0257
Tyrosine-protein kinase HCK OS=Homo sapiens OX=9606 GN=HCK PE=1 SV=5	P08631	HCK	60 kDa	0	7.8097	0	0	0	8.0184	0	0	5.3537	0	2.4434	6.4921	12.271	13.385	18.463
Collagen alpha-1(I) chain OS=Homo sapiens OX=9606 GN=COL1A1 PE=1 SV=6	P02452	COL1A1	139 kDa	0.96474	1.7355	6.0813	4.3165	6.7909	4.4547	6.0784	6.2632	3.5691	10.334	4.8868	2.7823	2.0451	0.95608	3.0771
Tyrosine-protein kinase Lyn OS=Homo sapiens OX=9606 GN=LYN PE=1 SV=3	P07948	LYN	59 kDa	1.9295	6.9419	1.0136	6.0431	0.97012	6.2366	1.7367	0	0	1.0334	0	5.5646	15.338	14.341	15.386
Hemoglobin subunit gamma-2 OS=Homo sapiens OX=9606 GN=HBG2 PE=1 SV=2	P69892	HBG2	16 kDa	0	6.0742	0	0	6.7909	3.5638	0	12.526	15.169	4.1336	0	5.5646	4.0902	1.9122	5.1285
Histone H2A.Z OS=Homo sapiens OX=9606 GN=H2AZ1 PE=1 SV=2	P0C0S5	H2AZ1	14 kDa	0	4.3387	2.0271	6.0431	0	13.364	3.4734	5.3685	0	0	0	2.7823	0	12.429	0
C5a anaphylatoxin chemotactic receptor 1 OS=Homo sapiens OX=9606 GN=C5AR1 PE=1 SV=2	P21730	C5AR1	39 kDa	2.8942	6.0742	2.0271	4.3165	3.8805	3.5638	1.7367	0.89475	4.4614	2.0668	3.6651	6.4921	8.1804	6.6926	8.2056
Urokinase plasminogen activator surface receptor OS=Homo sapiens OX=9606 GN=PLAUR PE=1 SV=1	Q03405	PLAUR	37 kDa	9.6474	7.8097	6.0813	6.9064	2.9104	5.3456	1.7367	2.6842	4.4614	3.1002	12.217	4.6372	5.1127	3.8243	2.0514
EF-hand domain-containing protein D2 OS=Homo sapiens OX=9606 GN=EFHD2 PE=1 SV=1	Q96C19	EFHD2	27 kDa	2.8942	3.471	4.0542	4.3165	6.7909	3.5638	7.8151	9.8422	1.7846	7.2338	1.2217	0.92744	8.1804	2.8683	3.0771
Pentraxin-related protein PTX3 OS=Homo sapiens OX=9606 GN=PTX3 PE=1 SV=3	P26022	PTX3	42 kDa	4.8237	8.6774	5.0678	3.4532	0.97012	4.4547	2.605	0.89475	8.9228	1.0334	10.995	6.4921	9.2029	9.5608	5.1285
Carbonic anhydrase 2 OS=Homo sapiens OX=9606 GN=CA2 PE=1 SV=2	P00918	CA2	29 kDa	0	9.5451	7.0949	7.7697	5.8207	4.4547	7.8151	5.3685	6.2459	8.2672	1.2217	7.4195	1.0225	0	2.0514
Alpha-actinin-4 OS=Homo sapiens OX=9606 GN=ACTN4 PE=1 SV=2	O43707	ACTN4	105 kDa	0	13.016	4.0542	3.4532	0	5.3456	0	0	0	0	0	12.057	0	10.517	16.411
Complement receptor type 1 OS=Homo sapiens OX=9606 GN=CR1 PE=1 SV=3	P17927	CR1	224 kDa	1.9295	8.6774	4.0542	6.9064	5.8207	8.0184	4.3417	4.4737	3.5691	3.1002	7.3302	4.6372	1.0225	1.9122	5.1285
Hypoxanthine-guanine phosphoribosyltransferase OS=Homo sapiens OX=9606 GN=HPRT1 PE=1 SV=2	P00492	HPRT1	25 kDa	5.7884	1.7355	6.0813	6.0431	7.761	2.6728	12.157	8.0527	2.6768	10.334	0	0.92744	3.0676	1.9122	4.1028
Signal-regulatory protein beta-1 OS=Homo sapiens OX=9606 GN=SIRPB1 PE=1 SV=5	O00241	SIRPB1	43 kDa	2.8942	4.3387	0	3.4532	7.761	3.5638	6.0784	3.579	3.5691	6.2004	6.1085	4.6372	3.0676	5.7365	7.1799
Ras-related protein Ral-B OS=Homo sapiens OX=9606 GN=RALB PE=1 SV=1	P11234	RALB	23 kDa	1.9295	5.2064	0	5.1798	3.8805	9.8003	4.3417	0	2.6768	0	0	9.2744	11.248	9.5608	11.283
Fructose-bisphosphate aldolase C OS=Homo sapiens OX=9606 GN=ALDOC PE=1 SV=2	P09972	ALDOC	39 kDa	0	0	0	12.086	15.522	0	18.235	13.421	0	17.568	0	0	0	0	0
Lysosomal protective protein OS=Homo sapiens OX=9606 GN=CTSA PE=1 SV=2	P10619	CTSA	54 kDa	7.7179	2.6032	8.1085	3.4532	5.8207	3.5638	3.4734	4.4737	4.4614	4.1336	6.1085	6.4921	1.0225	5.7365	6.1542
Actin-related protein 3 OS=Homo sapiens OX=9606 GN=ACTR3 PE=1 SV=3	P61158	ACTR3	47 kDa	0	4.3387	0	5.1798	2.9104	3.5638	13.893	8.0527	0	1.0334	0	4.6372	8.1804	4.7804	6.1542
Calmodulin-1 OS=Homo sapiens OX=9606 GN=CALM1 PE=1 SV=1	P0DP23	CALM1	17 kDa	1.9295	4.3387	4.0542	5.1798	5.8207	6.2366	5.21	4.4737	1.7846	4.1336	2.4434	2.7823	4.0902	2.8683	4.1028
Lysosomal alpha-mannosidase OS=Homo sapiens OX=9606 GN=MAN2B1 PE=1 SV=3	O00754	MAN2B1	114 kDa	3.859	3.471	21.285	1.7266	4.8506	1.7819	2.605	1.7895	8.0305	4.1336	4.8868	5.5646	7.1578	3.8243	6.1542
Acid ceramidase OS=Homo sapiens OX=9606 GN=ASAH1 PE=1 SV=5	Q13510	ASAH1	45 kDa	9.6474	5.2064	12.163	3.4532	6.7909	2.6728	3.4734	0.89475	6.2459	8.2672	4.8868	4.6372	3.0676	5.7365	3.0771
Myosin light polypeptide 6 OS=Homo sapiens OX=9606 GN=MYL6 PE=1 SV=2	P60660	MYL6	17 kDa	0.96474	4.3387	2.0271	4.3165	5.8207	8.0184	1.7367	2.6842	0.89228	1.0334	0	1.8549	8.1804	7.6487	5.1285
Vitamin D-binding protein OS=Homo sapiens OX=9606 GN=GC PE=1 SV=2	P02774	GC	53 kDa	0.96474	6.0742	4.0542	6.0431	5.8207	2.6728	2.605	4.4737	2.6768	5.167	3.6651	9.2744	1.0225	2.8683	3.0771
Serine protease 57 OS=Homo sapiens OX=9606 GN=PRSS57 PE=1 SV=2	Q6UWY2	PRSS57	30 kDa	9.6474	0.86774	6.0813	0.8633	0.97012	8.0184	0	0	16.061	0	9.7736	11.129	4.0902	5.7365	8.2056
CD9 antigen OS=Homo sapiens OX=9606 GN=CD9 PE=1 SV=4	P21926	CD9	25 kDa	1.9295	8.6774	0	3.4532	1.9402	7.1275	4.3417	2.6842	1.7846	2.0668	1.2217	8.3469	3.0676	5.7365	8.2056
High mobility group protein B2 OS=Homo sapiens OX=9606 GN=HMGB2 PE=1 SV=2	P26583	HMGB2	24 kDa	1.9295	1.7355	4.0542	10.36	3.8805	0	8.6834	12.526	3.5691	5.167	3.6651	2.7823	2.0451	0	5.1285
Platelet endothelial cell adhesion molecule OS=Homo sapiens OX=9606 GN=PECAM1 PE=1 SV=2	P16284	PECAM1	83 kDa	1.9295	5.2064	3.0407	2.5899	5.8207	5.3456	3.4734	3.579	0.89228	5.167	2.4434	0	3.0676	0	2.0514
Tyrosine-protein kinase Fgr OS=Homo sapiens OX=9606 GN=FGR PE=1 SV=2	P09769	FGR	59 kDa	0	6.9419	0	2.5899	0	11.582	1.7367	0	2.6768	0	0	4.6372	11.248	11.473	8.2056
Cysteine-rich secretory protein LCCL domain-containing 2 OS=Homo sapiens OX=9606 GN=CRISPLD2 PE=2 SV=1	Q9H0B8	CRISPLD2	56 kDa	1.9295	5.2064	6.0813	5.1798	5.8207	3.5638	4.3417	5.3685	3.5691	6.2004	6.1085	3.7097	1.0225	0	0
Protein S100-A4 OS=Homo sapiens OX=9606 GN=S100A4 PE=1 SV=1	P26447	S100A4	12 kDa	1.9295	3.471	3.0407	4.3165	3.8805	4.4547	5.21	3.579	1.7846	3.1002	2.4434	2.7823	7.1578	3.8243	4.1028
Lysosome-associated membrane glycoprotein 2 OS=Homo sapiens OX=9606 GN=LAMP2 PE=1 SV=2	P13473	LAMP2	45 kDa	5.7884	3.471	5.0678	4.3165	3.8805	4.4547	2.605	1.7895	3.5691	2.0668	4.8868	3.7097	7.1578	3.8243	7.1799
Actin-related protein 2/3 complex subunit 2 OS=Homo sapiens OX=9606 GN=ARPC2 PE=1 SV=1	O15144	ARPC2	34 kDa	1.9295	2.6032	0	5.1798	0	3.5638	10.42	5.3685	2.6768	2.0668	0	0.92744	6.1353	0.95608	6.1542
N(4)-(beta-N-acetylglucosaminyl)-L-asparaginase OS=Homo sapiens OX=9606 GN=AGA PE=1 SV=2	P20933	AGA	37 kDa	6.7532	1.7355	9.122	3.4532	3.8805	3.5638	0	2.6842	5.3537	6.2004	6.1085	2.7823	8.1804	5.7365	4.1028
HLA class I histocompatibility antigen, B alpha chain OS=Homo sapiens OX=9606 GN=HLA-B PE=1 SV=3	P01889	HLA-B	40 kDa	0	5.2064	2.0271	3.4532	1.9402	3.5638	1.7367	1.7895	2.6768	2.0668	0	10.202	8.1804	7.6487	8.2056
Phospholipid scramblase 1 OS=Homo sapiens OX=9606 GN=PLSCR1 PE=1 SV=1	O15162	PLSCR1	35 kDa	1.9295	3.471	5.0678	4.3165	3.8805	6.2366	5.21	3.579	4.4614	2.0668	1.2217	2.7823	3.0676	4.7804	3.0771
Unconventional myosin-Ig OS=Homo sapiens OX=9606 GN=MYO1G PE=1 SV=2	B0I1T2	MYO1G	116 kDa	0	1.7355	0	0	0	7.1275	0	0	1.7846	0	1.2217	9.2744	18.406	10.517	15.386
Rho-related GTP-binding protein RhoG OS=Homo sapiens OX=9606 GN=RHOG PE=1 SV=1	P84095	RHOG	21 kDa	2.8942	5.2064	2.0271	7.7697	1.9402	5.3456	2.605	1.7895	1.7846	0	1.2217	1.8549	8.1804	4.7804	4.1028
Neprilysin OS=Homo sapiens OX=9606 GN=MME PE=1 SV=2	P08473	MME	86 kDa	0.96474	3.471	0	9.4963	1.9402	7.1275	2.605	0.89475	0.89228	0	0	3.7097	5.1127	7.6487	8.2056
Puromycin-sensitive aminopeptidase OS=Homo sapiens OX=9606 GN=NPEPPS PE=1 SV=2	P55786	NPEPPS	103 kDa	1.9295	0.86774	5.0678	0.8633	6.7909	1.7819	10.42	14.316	0	8.2672	1.2217	0	0	0.95608	2.0514
Proteasome subunit alpha type-1 OS=Homo sapiens OX=9606 GN=PSMA1 PE=1 SV=1	P25786	PSMA1	30 kDa	0	0.86774	3.0407	8.633	9.7012	2.6728	16.498	8.9475	0	3.1002	0	0.92744	1.0225	1.9122	1.0257
Keratin, type II cytoskeletal 73 OS=Homo sapiens OX=9606 GN=KRT73 PE=1 SV=1	Q86Y46	KRT73	59 kDa	0	0	5.0678	0	5.8207	3.5638	3.4734	2.6842	1.7846	7.2338	0	0	0	5.7365	3.0771
Di-N-acetylchitobiase OS=Homo sapiens OX=9606 GN=CTBS PE=1 SV=1	Q01459	CTBS	44 kDa	8.6827	2.6032	7.0949	4.3165	3.8805	3.5638	1.7367	3.579	3.5691	5.167	2.4434	3.7097	4.0902	1.9122	6.1542
Ras-related protein Rab-11B OS=Homo sapiens OX=9606 GN=RAB11B PE=1 SV=4	Q15907	RAB11B	24 kDa	0	6.0742	1.0136	6.9064	4.8506	6.2366	6.9467	3.579	3.5691	3.1002	0	2.7823	1.0225	3.8243	5.1285
Proteasome subunit alpha type-4 OS=Homo sapiens OX=9606 GN=PSMA4 PE=1 SV=1	P25789	PSMA4	29 kDa	2.8942	0.86774	2.0271	7.7697	7.761	2.6728	10.42	8.0527	0.89228	5.167	0	0	3.0676	1.9122	2.0514
HLA class I histocompatibility antigen, A alpha chain OS=Homo sapiens OX=9606 GN=HLA-A PE=1 SV=2	P04439	HLA-A	41 kDa	0	5.2064	0	3.4532	2.9104	8.0184	0	2.6842	1.7846	0	1.2217	3.7097	6.1353	7.6487	8.2056
Cytochrome b-245 light chain OS=Homo sapiens OX=9606 GN=CYBA PE=1 SV=3	P13498	CYBA	21 kDa	7.7179	5.2064	1.0136	5.1798	1.9402	4.4547	1.7367	0	2.6768	1.0334	2.4434	2.7823	6.1353	7.6487	5.1285
CD82 antigen OS=Homo sapiens OX=9606 GN=CD82 PE=1 SV=1	P27701	CD82	30 kDa	1.9295	4.3387	1.0136	4.3165	2.9104	6.2366	3.4734	1.7895	3.5691	1.0334	2.4434	2.7823	5.1127	3.8243	3.0771
Adenosylhomocysteinase OS=Homo sapiens OX=9606 GN=AHCY PE=1 SV=4	P23526	AHCY	48 kDa	0.96474	0.86774	3.0407	7.7697	8.7311	0.89094	11.288	10.737	0.89228	10.334	0	0	2.0451	0	1.0257
Tetraspanin-14 OS=Homo sapiens OX=9606 GN=TSPAN14 PE=1 SV=1	Q8NG11	TSPAN14	31 kDa	2.8942	4.3387	3.0407	3.4532	1.9402	3.5638	1.7367	1.7895	2.6768	1.0334	2.4434	4.6372	5.1127	4.7804	6.1542
Dipeptidyl peptidase 2 OS=Homo sapiens OX=9606 GN=DPP7 PE=1 SV=3	Q9UHL4	DPP7	54 kDa	8.6827	3.471	4.0542	0	6.7909	1.7819	0.86834	0	4.4614	4.1336	10.995	2.7823	1.0225	7.6487	5.1285
Interferon-induced transmembrane protein 3 OS=Homo sapiens OX=9606 GN=IFITM3 PE=1 SV=2	Q01628	IFITM3	15 kDa	5.7884	0	3.0407	2.5899	2.9104	3.5638	0.86834	0.89475	8.0305	1.0334	1.2217	0	5.1127	7.6487	12.308
Peptidyl-prolyl cis-trans isomerase B OS=Homo sapiens OX=9606 GN=PPIB PE=1 SV=2	P23284	PPIB	24 kDa	0	7.8097	3.0407	4.3165	2.9104	4.4547	0.86834	0	1.7846	1.0334	0	3.7097	6.1353	1.9122	6.1542
Proteasome subunit alpha type-7 OS=Homo sapiens OX=9606 GN=PSMA7 PE=1 SV=1	O14818	PSMA7	28 kDa	1.9295	0	1.0136	5.1798	7.761	2.6728	13.025	8.0527	0	5.167	1.2217	0	1.0225	2.8683	2.0514
Ras-related protein Rab-1A OS=Homo sapiens OX=9606 GN=RAB1A PE=1 SV=3	P62820	RAB1A	23 kDa	0	0	0	10.36	7.761	0	0	0	0	0	0	0	7.1578	0	9.2313
Lysosome-associated membrane glycoprotein 1 OS=Homo sapiens OX=9606 GN=LAMP1 PE=1 SV=3	P11279	LAMP1	45 kDa	2.8942	1.7355	3.0407	4.3165	1.9402	5.3456	3.4734	0.89475	2.6768	1.0334	1.2217	5.5646	8.1804	5.7365	7.1799
Calcium and integrin-binding protein 1 OS=Homo sapiens OX=9606 GN=CIB1 PE=1 SV=4	Q99828	CIB1	22 kDa	0	3.471	0	1.7266	0	6.2366	0	0	3.5691	0	0	8.3469	12.271	13.385	12.308
N-acetylglucosamine-6-sulfatase OS=Homo sapiens OX=9606 GN=GNS PE=1 SV=3	P15586	GNS	62 kDa	7.7179	1.7355	5.0678	4.3165	2.9104	1.7819	0.86834	0.89475	1.7846	6.2004	6.1085	4.6372	3.0676	5.7365	4.1028
Growth factor receptor-bound protein 2 OS=Homo sapiens OX=9606 GN=GRB2 PE=1 SV=1	P62993	GRB2	25 kDa	0.96474	5.2064	3.0407	3.4532	3.8805	3.5638	2.605	4.4737	2.6768	5.167	0	1.8549	3.0676	3.8243	3.0771
Proteasome subunit beta type-1 OS=Homo sapiens OX=9606 GN=PSMB1 PE=1 SV=2	P20618	PSMB1	26 kDa	0.96474	0	1.0136	6.9064	6.7909	1.7819	13.893	8.0527	0.89228	4.1336	0	0.92744	1.0225	2.8683	0
Isocitrate dehydrogenase [NADP] cytoplasmic OS=Homo sapiens OX=9606 GN=IDH1 PE=1 SV=2	O75874	IDH1	47 kDa	0	3.471	5.0678	8.633	6.7909	2.6728	5.21	7.158	0	9.3006	0	1.8549	1.0225	0	2.0514
Ras-related protein Rab-27B OS=Homo sapiens OX=9606 GN=RAB27B PE=1 SV=4	O00194	RAB27B	25 kDa	0	6.0742	3.0407	3.4532	0	3.5638	3.4734	1.7895	2.6768	0	2.4434	4.6372	4.0902	5.7365	6.1542
Proteasome subunit alpha type-6 OS=Homo sapiens OX=9606 GN=PSMA6 PE=1 SV=1	P60900	PSMA6	27 kDa	1.9295	1.7355	2.0271	6.9064	5.8207	1.7819	10.42	8.0527	1.7846	3.1002	0	0	2.0451	0.95608	2.0514
GTPase KRas OS=Homo sapiens OX=9606 GN=KRAS PE=1 SV=1	P01116	KRAS	22 kDa	2.8942	5.2064	0	5.1798	0	4.4547	0	0	2.6768	0	0	4.6372	8.1804	0	8.2056
14-3-3 protein gamma OS=Homo sapiens OX=9606 GN=YWHAG PE=1 SV=2	P61981	YWHAG	28 kDa	0	7.8097	0	0	0	3.5638	0	0	0	0	0	3.7097	0	7.6487	0
Beta-hexosaminidase subunit beta OS=Homo sapiens OX=9606 GN=HEXB PE=1 SV=4	P07686	HEXB	63 kDa	1.9295	2.6032	11.149	0.8633	3.8805	2.6728	2.605	2.6842	1.7846	8.2672	3.6651	4.6372	3.0676	1.9122	3.0771
Cathepsin Z OS=Homo sapiens OX=9606 GN=CTSZ PE=1 SV=1	Q9UBR2	CTSZ	34 kDa	7.7179	2.6032	9.122	2.5899	3.8805	3.5638	0.86834	0.89475	1.7846	2.0668	7.3302	1.8549	5.1127	4.7804	0
Semaphorin-4D OS=Homo sapiens OX=9606 GN=SEMA4D PE=1 SV=1	Q92854	SEMA4D	96 kDa	2.8942	5.2064	7.0949	3.4532	4.8506	2.6728	0.86834	2.6842	0.89228	5.167	1.2217	2.7823	0	0	0
Complement decay-accelerating factor OS=Homo sapiens OX=9606 GN=CD55 PE=1 SV=4	P08174	CD55	41 kDa	5.7884	2.6032	0	1.7266	1.9402	3.5638	0	0.89475	2.6768	2.0668	0	2.7823	5.1127	5.7365	5.1285
Cytoplasmic FMR1-interacting protein 2 OS=Homo sapiens OX=9606 GN=CYFIP2 PE=1 SV=2	Q96F07	CYFIP2	148 kDa	0	0.86774	0	0	0	6.2366	0	0	2.6768	0	0	10.202	14.316	7.6487	12.308
Protein S100-P OS=Homo sapiens OX=9606 GN=S100P PE=1 SV=2	P25815	S100P	10 kDa	3.859	2.6032	2.0271	3.4532	1.9402	3.5638	3.4734	3.579	2.6768	3.1002	0	2.7823	4.0902	1.9122	4.1028
Galectin-3 OS=Homo sapiens OX=9606 GN=LGALS3 PE=1 SV=5	P17931	LGALS3	26 kDa	4.8237	6.0742	3.0407	4.3165	3.8805	3.5638	4.3417	1.7895	3.5691	2.0668	0	2.7823	3.0676	1.9122	4.1028
Actin-related protein 2/3 complex subunit 4 OS=Homo sapiens OX=9606 GN=ARPC4 PE=1 SV=3	P59998	ARPC4	20 kDa	0.96474	2.6032	0	5.1798	1.9402	2.6728	3.4734	4.4737	0	2.0668	0	4.6372	3.0676	0.95608	5.1285
Carcinoembryonic antigen-related cell adhesion molecule 1 OS=Homo sapiens OX=9606 GN=CEACAM1 PE=1 SV=2	P13688	CEACAM1	58 kDa	4.8237	5.2064	3.0407	2.5899	3.8805	4.4547	0	0	1.7846	2.0668	3.6651	0	8.1804	5.7365	4.1028
Ras-related protein Rab-3D OS=Homo sapiens OX=9606 GN=RAB3D PE=1 SV=1	O95716	RAB3D	24 kDa	0	4.3387	0	5.1798	3.8805	5.3456	2.605	0	0	0	0	1.8549	5.1127	5.7365	6.1542
Keratin, type II cytoskeletal 1b OS=Homo sapiens OX=9606 GN=KRT77 PE=1 SV=3	Q7Z794	KRT77	62 kDa	0	0	0	0	0	0	0	0	0	10.334	0	0	0	0	0
Junctional adhesion molecule A OS=Homo sapiens OX=9606 GN=F11R PE=1 SV=1	Q9Y624	F11R	33 kDa	0.96474	4.3387	0	3.4532	0.97012	3.5638	0.86834	0.89475	1.7846	2.0668	0	4.6372	4.0902	5.7365	5.1285
Nucleoside diphosphate kinase B OS=Homo sapiens OX=9606 GN=NME2 PE=1 SV=1	P22392	NME2	17 kDa	0.96474	4.3387	0	4.3165	0	2.6728	5.21	4.4737	1.7846	3.1002	1.2217	1.8549	5.1127	2.8683	4.1028
Glutaredoxin-1 OS=Homo sapiens OX=9606 GN=GLRX PE=1 SV=2	P35754	GLRX	12 kDa	6.7532	1.7355	4.0542	4.3165	7.761	1.7819	4.3417	5.3685	4.4614	5.167	0	0	2.0451	0	0
Ras-related protein Rab-27A OS=Homo sapiens OX=9606 GN=RAB27A PE=1 SV=3	P51159	RAB27A	25 kDa	1.9295	3.471	0	4.3165	3.8805	6.2366	0	0	2.6768	0	0	0	4.0902	3.8243	7.1799
Guanine nucleotide-binding protein subunit beta-4 OS=Homo sapiens OX=9606 GN=GNB4 PE=1 SV=3	Q9HAV0	GNB4	38 kDa	3.859	6.9419	0	6.0431	0	6.2366	0	0	3.5691	0	0	8.3469	0	5.7365	9.2313
Ras-related protein Rab-5C OS=Homo sapiens OX=9606 GN=RAB5C PE=1 SV=2	P51148	RAB5C	23 kDa	2.8942	2.6032	0	6.9064	4.8506	3.5638	6.0784	2.6842	1.7846	5.167	0	0	3.0676	1.9122	4.1028
Proteasome subunit alpha type-3 OS=Homo sapiens OX=9606 GN=PSMA3 PE=1 SV=2	P25788	PSMA3	28 kDa	2.8942	1.7355	3.0407	6.9064	5.8207	0.89094	8.6834	4.4737	3.5691	4.1336	0	0	0	0.95608	2.0514
Toll-interacting protein OS=Homo sapiens OX=9606 GN=TOLLIP PE=1 SV=1	Q9H0E2	TOLLIP	30 kDa	2.8942	4.3387	3.0407	1.7266	2.9104	0.89094	2.605	1.7895	6.2459	0	1.2217	4.6372	3.0676	2.8683	7.1799
Vasodilator-stimulated phosphoprotein OS=Homo sapiens OX=9606 GN=VASP PE=1 SV=3	P50552	VASP	40 kDa	0	1.7355	2.0271	3.4532	1.9402	3.5638	3.4734	2.6842	0	1.0334	0	0	8.1804	9.5608	5.1285
Actin-related protein 2 OS=Homo sapiens OX=9606 GN=ACTR2 PE=1 SV=1	P61160	ACTR2	45 kDa	0.96474	3.471	0	3.4532	0	1.7819	9.5517	5.3685	0	3.1002	0	0.92744	2.0451	2.8683	3.0771
Leukotriene B4 receptor 1 OS=Homo sapiens OX=9606 GN=LTB4R PE=1 SV=2	Q15722	LTB4R	38 kDa	0	1.7355	0	4.3165	0	5.3456	1.7367	0	1.7846	0	1.2217	4.6372	5.1127	5.7365	5.1285
Syntaxin-binding protein 2 OS=Homo sapiens OX=9606 GN=STXBP2 PE=1 SV=2	Q15833	STXBP2	66 kDa	0	2.6032	0	0	0	7.1275	0	0	1.7846	0	0	3.7097	8.1804	10.517	8.2056
Ras-related C3 botulinum toxin substrate 1 OS=Homo sapiens OX=9606 GN=RAC1 PE=1 SV=1	P63000	RAC1	21 kDa	0	6.9419	0	6.9064	5.8207	0	3.4734	6.2632	0	0	0	5.5646	9.2029	5.7365	0
Proteasome subunit beta type-4 OS=Homo sapiens OX=9606 GN=PSMB4 PE=1 SV=4	P28070	PSMB4	29 kDa	1.9295	0.86774	3.0407	4.3165	4.8506	2.6728	6.9467	5.3685	0.89228	4.1336	1.2217	0.92744	2.0451	0.95608	3.0771
Proteasome subunit alpha type-5 OS=Homo sapiens OX=9606 GN=PSMA5 PE=1 SV=3	P28066	PSMA5	26 kDa	0.96474	0.86774	1.0136	5.1798	4.8506	2.6728	10.42	7.158	0.89228	3.1002	0	0.92744	0	1.9122	1.0257
Keratin, type II cytoskeletal 78 OS=Homo sapiens OX=9606 GN=KRT78 PE=1 SV=2	Q8N1N4	KRT78	57 kDa	4.8237	0	0	4.3165	0	0	4.3417	0	0	0	0	0	0	4.7804	0
Transforming growth factor beta-1 proprotein OS=Homo sapiens OX=9606 GN=TGFB1 PE=1 SV=2	P01137	TGFB1	44 kDa	0	6.0742	2.0271	2.5899	0.97012	4.4547	1.7367	0	1.7846	4.1336	1.2217	5.5646	2.0451	0	1.0257
Rho GDP-dissociation inhibitor 1 OS=Homo sapiens OX=9606 GN=ARHGDIA PE=1 SV=3	P52565	ARHGDIA	23 kDa	0	1.7355	2.0271	5.1798	2.9104	1.7819	5.21	5.3685	0	5.167	0	0	2.0451	2.8683	2.0514
Antithrombin-III OS=Homo sapiens OX=9606 GN=SERPINC1 PE=1 SV=1	P01008	SERPINC1	53 kDa	1.9295	2.6032	5.0678	1.7266	0.97012	3.5638	1.7367	0	0	0	4.8868	2.7823	3.0676	0	2.0514
Acyl-CoA-binding protein OS=Homo sapiens OX=9606 GN=DBI PE=1 SV=2	P07108	DBI	10 kDa	1.9295	1.7355	2.0271	3.4532	3.8805	0.89094	3.4734	8.0527	0.89228	8.2672	0	2.7823	1.0225	0.95608	1.0257
Protein XRP2 OS=Homo sapiens OX=9606 GN=RP2 PE=1 SV=4	O75695	RP2	40 kDa	0.96474	3.471	0	4.3165	1.9402	3.5638	0.86834	0	1.7846	0	0	2.7823	8.1804	4.7804	8.2056
Endoplasmic reticulum resident protein 44 OS=Homo sapiens OX=9606 GN=ERP44 PE=1 SV=1	Q9BS26	ERP44	47 kDa	0	3.471	0	3.4532	3.8805	0.89094	0	0.89475	0	4.1336	0	0	0	0	0
HLA class I histocompatibility antigen, C alpha chain OS=Homo sapiens OX=9606 GN=HLA-C PE=1 SV=3	P10321	HLA-C	41 kDa	0	3.471	2.0271	3.4532	0	3.5638	0	0	0	0	0	5.5646	7.1578	5.7365	6.1542
Metalloproteinase inhibitor 1 OS=Homo sapiens OX=9606 GN=TIMP1 PE=1 SV=1	P01033	TIMP1	23 kDa	0.96474	3.471	5.0678	2.5899	3.8805	1.7819	1.7367	1.7895	1.7846	3.1002	0	1.8549	2.0451	0	0
Fibronectin OS=Homo sapiens OX=9606 GN=FN1 PE=1 SV=5	P02751	FN1	272 kDa	0	6.9419	2.0271	4.3165	2.9104	1.7819	1.7367	3.579	0.89228	0	0	1.8549	0	2.8683	0
Dysferlin OS=Homo sapiens OX=9606 GN=DYSF PE=1 SV=1	O75923	DYSF	237 kDa	0.96474	1.7355	0	1.7266	0	5.3456	0.86834	0.89475	0	0	1.2217	1.8549	2.0451	13.385	7.1799
von Willebrand factor OS=Homo sapiens OX=9606 GN=VWF PE=1 SV=4	P04275	VWF	309 kDa	0	12.148	1.0136	3.4532	0.97012	7.1275	0.86834	0	0	0	0	12.984	0	0	0
14-3-3 protein eta OS=Homo sapiens OX=9606 GN=YWHAH PE=1 SV=4	Q04917	YWHAH	28 kDa	0	8.6774	0	0	0	3.5638	0	0	0	0	0	0	0	6.6926	7.1799
Beta-hexosaminidase subunit alpha OS=Homo sapiens OX=9606 GN=HEXA PE=1 SV=2	P06865	HEXA	61 kDa	4.8237	1.7355	7.0949	1.7266	2.9104	5.3456	1.7367	3.579	1.7846	3.1002	2.4434	1.8549	1.0225	2.8683	0
S-formylglutathione hydrolase OS=Homo sapiens OX=9606 GN=ESD PE=1 SV=2	P10768	ESD	31 kDa	2.8942	0	2.0271	5.1798	6.7909	0.89094	7.8151	5.3685	0	6.2004	0	0	0	0.95608	0
Annexin A2 OS=Homo sapiens OX=9606 GN=ANXA2 PE=1 SV=2	P07355	ANXA2	39 kDa	0.96474	0.86774	1.0136	1.7266	0.97012	0	0	0	0	0	0	6.4921	2.0451	21.034	6.1542
Integrin beta-1 OS=Homo sapiens OX=9606 GN=ITGB1 PE=1 SV=2	P05556	ITGB1	88 kDa	0	5.2064	0	0.8633	0	1.7819	0	0	0	0	0	5.5646	3.0676	12.429	9.2313
Matrix metalloproteinase-25 OS=Homo sapiens OX=9606 GN=MMP25 PE=1 SV=1	Q9NPA2	MMP25	63 kDa	1.9295	2.6032	0	2.5899	1.9402	3.5638	0.86834	2.6842	0	2.0668	1.2217	3.7097	4.0902	1.9122	1.0257
Fructose-1,6-bisphosphatase 1 OS=Homo sapiens OX=9606 GN=FBP1 PE=1 SV=5	P09467	FBP1	37 kDa	2.8942	0.86774	3.0407	2.5899	4.8506	0	6.9467	1.7895	0	8.2672	3.6651	2.7823	0	0	0
14-3-3 protein epsilon OS=Homo sapiens OX=9606 GN=YWHAE PE=1 SV=1	P62258	YWHAE	29 kDa	0	5.2064	0	0	0	2.6728	0	0	0	0	0	0	4.0902	4.7804	0
Mast cell-expressed membrane protein 1 OS=Homo sapiens OX=9606 GN=MCEMP1 PE=1 SV=1	Q8IX19	MCEMP1	21 kDa	1.9295	4.3387	1.0136	5.1798	1.9402	2.6728	1.7367	0.89475	1.7846	0	2.4434	2.7823	3.0676	3.8243	3.0771
Immunoglobulin alpha Fc receptor OS=Homo sapiens OX=9606 GN=FCAR PE=1 SV=1	P24071	FCAR	32 kDa	3.859	1.7355	1.0136	2.5899	0	2.6728	0.86834	0	0.89228	0	2.4434	4.6372	2.0451	7.6487	6.1542
Triggering receptor expressed on myeloid cells 1 OS=Homo sapiens OX=9606 GN=TREM1 PE=1 SV=1	Q9NP99	TREM1	26 kDa	0	5.2064	2.0271	1.7266	1.9402	4.4547	0	1.7895	3.5691	0	6.1085	1.8549	2.0451	1.9122	3.0771
Monocarboxylate transporter 4 OS=Homo sapiens OX=9606 GN=SLC16A3 PE=1 SV=1	O15427	SLC16A3	49 kDa	0	0.86774	0	5.1798	0.97012	4.4547	0	0	0.89228	0	0	1.8549	6.1353	3.8243	7.1799
Ras-related protein Rab-35 OS=Homo sapiens OX=9606 GN=RAB35 PE=1 SV=1	Q15286	RAB35	23 kDa	3.859	3.471	0	2.5899	0	4.4547	0	0	3.5691	0	0	4.6372	6.1353	2.8683	5.1285
Monocyte differentiation antigen CD14 OS=Homo sapiens OX=9606 GN=CD14 PE=1 SV=2	P08571	CD14	40 kDa	0	0	3.0407	0.8633	5.8207	0.89094	0.86834	0	0	10.334	0	0	0	0	0
Integrin alpha-X OS=Homo sapiens OX=9606 GN=ITGAX PE=1 SV=3	P20702	ITGAX	128 kDa	0	0	0	0	0	4.4547	0	0	2.6768	2.0668	0	2.7823	6.1353	7.6487	9.2313
Nucleoside diphosphate kinase A OS=Homo sapiens OX=9606 GN=NME1 PE=1 SV=1	P15531	NME1	17 kDa	0	4.3387	0	5.1798	0	0	6.0784	2.6842	0	0	0	0	0	2.8683	4.1028
Protein S100-A6 OS=Homo sapiens OX=9606 GN=S100A6 PE=1 SV=1	P06703	S100A6	10 kDa	1.9295	1.7355	1.0136	1.7266	1.9402	1.7819	1.7367	2.6842	1.7846	3.1002	1.2217	1.8549	3.0676	5.7365	2.0514
Coronin-1C OS=Homo sapiens OX=9606 GN=CORO1C PE=1 SV=1	Q9ULV4	CORO1C	53 kDa	0.96474	2.6032	4.0542	5.1798	4.8506	2.6728	0.86834	0.89475	1.7846	2.0668	0	0	2.0451	0	3.0771
Ubiquitin-conjugating enzyme E2 L3 OS=Homo sapiens OX=9606 GN=UBE2L3 PE=1 SV=1	P68036	UBE2L3	18 kDa	0.96474	2.6032	1.0136	3.4532	5.8207	1.7819	5.21	4.4737	0	5.167	0	0	1.0225	0	0
Calcium-binding protein 39 OS=Homo sapiens OX=9606 GN=CAB39 PE=1 SV=1	Q9Y376	CAB39	40 kDa	0.96474	0.86774	1.0136	4.3165	3.8805	5.3456	5.21	4.4737	1.7846	4.1336	0	0	3.0676	1.9122	2.0514
Fatty acid-binding protein 5 OS=Homo sapiens OX=9606 GN=FABP5 PE=1 SV=3	Q01469	FABP5	15 kDa	1.9295	0.86774	3.0407	6.9064	2.9104	0	6.9467	6.2632	0.89228	4.1336	1.2217	0	0	0	0
Actin-related protein 2/3 complex subunit 1B OS=Homo sapiens OX=9606 GN=ARPC1B PE=1 SV=3	O15143	ARPC1B	41 kDa	0	2.6032	0	3.4532	0	0.89094	3.4734	4.4737	0	3.1002	0	1.8549	5.1127	2.8683	3.0771
CapZ-interacting protein OS=Homo sapiens OX=9606 GN=RCSD1 PE=1 SV=1	Q6JBY9	RCSD1	45 kDa	2.8942	0	0	5.1798	4.8506	0	6.9467	4.4737	0	7.2338	0	0	1.0225	0.95608	0
Bone marrow proteoglycan OS=Homo sapiens OX=9606 GN=PRG2 PE=1 SV=2	P13727	PRG2	25 kDa	0.96474	0	0	0.8633	0	0	0	0	0	0	10.995	6.4921	2.0451	10.517	5.1285
Serine/threonine-protein phosphatase CPPED1 OS=Homo sapiens OX=9606 GN=CPPED1 PE=1 SV=3	Q9BRF8	CPPED1	36 kDa	0.96474	1.7355	2.0271	3.4532	2.9104	3.5638	2.605	3.579	0	1.0334	0	0.92744	1.0225	1.9122	3.0771
Glia maturation factor gamma OS=Homo sapiens OX=9606 GN=GMFG PE=1 SV=1	O60234	GMFG	17 kDa	2.8942	0.86774	1.0136	2.5899	3.8805	1.7819	4.3417	3.579	0.89228	6.2004	0	0	0	1.9122	1.0257
Proteasome subunit beta type-8 OS=Homo sapiens OX=9606 GN=PSMB8 PE=1 SV=3	P28062	PSMB8	30 kDa	1.9295	0.86774	1.0136	2.5899	4.8506	0.89094	8.6834	3.579	1.7846	3.1002	0	0.92744	0	0	2.0514
Charged multivesicular body protein 2a OS=Homo sapiens OX=9606 GN=CHMP2A PE=1 SV=1	O43633	CHMP2A	25 kDa	0	2.6032	1.0136	0.8633	0	3.5638	0	1.7895	1.7846	0	0	3.7097	4.0902	8.6048	6.1542
Lymphocyte-specific protein 1 OS=Homo sapiens OX=9606 GN=LSP1 PE=1 SV=1	P33241	LSP1	37 kDa	0	0	0	4.3165	4.8506	0	5.21	5.3685	0	5.167	0	0	3.0676	0.95608	0
Alpha-2-HS-glycoprotein OS=Homo sapiens OX=9606 GN=AHSG PE=1 SV=2	P02765	AHSG	39 kDa	2.8942	1.7355	3.0407	1.7266	2.9104	1.7819	2.605	1.7895	0	4.1336	1.2217	1.8549	0	0	0
Tumor susceptibility gene 101 protein OS=Homo sapiens OX=9606 GN=TSG101 PE=1 SV=2	Q99816	TSG101	44 kDa	0	3.471	1.0136	0	0	4.4547	2.605	1.7895	1.7846	0	0	0.92744	3.0676	7.6487	0
Alpha-1-antichymotrypsin OS=Homo sapiens OX=9606 GN=SERPINA3 PE=1 SV=2	P01011	SERPINA3	48 kDa	1.9295	0	0	0.8633	0	2.6728	3.4734	0.89475	0	1.0334	0	0	7.1578	4.7804	4.1028
Ceruloplasmin OS=Homo sapiens OX=9606 GN=CP PE=1 SV=1	P00450	CP	122 kDa	0.96474	2.6032	2.0271	0.8633	3.8805	0.89094	0.86834	0.89475	1.7846	1.0334	2.4434	3.7097	1.0225	3.8243	2.0514
Leukosialin OS=Homo sapiens OX=9606 GN=SPN PE=1 SV=1	P16150	SPN	40 kDa	1.9295	1.7355	0	2.5899	1.9402	1.7819	0.86834	0.89475	0.89228	0	0	0.92744	5.1127	3.8243	3.0771
Multimerin-1 OS=Homo sapiens OX=9606 GN=MMRN1 PE=1 SV=3	Q13201	MMRN1	138 kDa	0	1.7355	3.0407	3.4532	1.9402	1.7819	2.605	0.89475	0.89228	1.0334	0	3.7097	1.0225	0	0
Ribosyldihydronicotinamide dehydrogenase [quinone] OS=Homo sapiens OX=9606 GN=NQO2 PE=1 SV=5	P16083	NQO2	26 kDa	0	2.6032	2.0271	5.1798	5.8207	0	5.21	1.7895	1.7846	5.167	0	0	0	0	2.0514
Fumarylacetoacetase OS=Homo sapiens OX=9606 GN=FAH PE=1 SV=2	P16930	FAH	46 kDa	1.9295	0	1.0136	3.4532	4.8506	1.7819	7.8151	4.4737	0	6.2004	0	0	0	0	0
Cystatin-B OS=Homo sapiens OX=9606 GN=CSTB PE=1 SV=2	P04080	CSTB	11 kDa	0	0	1.0136	6.0431	5.8207	2.6728	0	6.2632	0	6.2004	0	0	0	0	2.0514
High mobility group protein B1 OS=Homo sapiens OX=9606 GN=HMGB1 PE=1 SV=3	P09429	HMGB1	25 kDa	0	0	2.0271	6.9064	1.9402	0	7.8151	8.0527	0	5.167	0	0	1.0225	0	1.0257
Ribose-5-phosphate isomerase OS=Homo sapiens OX=9606 GN=RPIA PE=1 SV=3	P49247	RPIA	33 kDa	0.96474	0	1.0136	3.4532	7.761	0	11.288	7.158	0.89228	2.0668	0	0	0	0	0
Beta-enolase OS=Homo sapiens OX=9606 GN=ENO3 PE=1 SV=5	P13929	ENO3	47 kDa	0	0	0	0	0	0	12.157	12.526	0	10.334	0	0	0	0	0
Complement component C1q receptor OS=Homo sapiens OX=9606 GN=CD93 PE=1 SV=3	Q9NPY3	CD93	69 kDa	0	6.0742	2.0271	1.7266	2.9104	0.89094	1.7367	3.579	2.6768	2.0668	0	1.8549	1.0225	0	0
Choline transporter-like protein 1 OS=Homo sapiens OX=9606 GN=SLC44A1 PE=1 SV=1	Q8WWI5	SLC44A1	73 kDa	0.96474	0.86774	0	1.7266	0.97012	4.4547	0.86834	0.89475	1.7846	0	0	3.7097	5.1127	4.7804	8.2056
Peroxiredoxin-1 OS=Homo sapiens OX=9606 GN=PRDX1 PE=1 SV=1	Q06830	PRDX1	22 kDa	0	0	3.0407	2.5899	8.7311	0	4.3417	6.2632	0	8.2672	0	0	0	0	0
Cysteine-rich and transmembrane domain-containing protein 1 OS=Homo sapiens OX=9606 GN=CYSTM1 PE=1 SV=1	Q9H1C7	CYSTM1	11 kDa	2.8942	2.6032	2.0271	0.8633	1.9402	4.4547	0.86834	1.7895	4.4614	1.0334	0	0	2.0451	0.95608	1.0257
Myosin regulatory light chain 12B OS=Homo sapiens OX=9606 GN=MYL12B PE=1 SV=2	O14950	MYL12B	20 kDa	0	3.471	0	0.8633	1.9402	2.6728	0.86834	0	1.7846	3.1002	0	1.8549	3.0676	0	0
Ficolin-1 OS=Homo sapiens OX=9606 GN=FCN1 PE=1 SV=2	O00602	FCN1	35 kDa	1.9295	0	3.0407	0.8633	0.97012	0.89094	0.86834	1.7895	0	1.0334	0	0	5.1127	1.9122	2.0514
WW domain-binding protein 2 OS=Homo sapiens OX=9606 GN=WBP2 PE=1 SV=1	Q969T9	WBP2	28 kDa	3.859	3.471	2.0271	2.5899	2.9104	1.7819	3.4734	2.6842	1.7846	1.0334	0	0.92744	0	5.7365	0
Bridging integrator 2 OS=Homo sapiens OX=9606 GN=BIN2 PE=1 SV=3	Q9UBW5	BIN2	62 kDa	0	1.7355	0	4.3165	0	2.6728	3.4734	3.579	0	0	1.2217	0	2.0451	1.9122	3.0771
Integrin alpha-L OS=Homo sapiens OX=9606 GN=ITGAL PE=1 SV=3	P20701	ITGAL	129 kDa	0	0.86774	0	2.5899	0	6.2366	0	0	1.7846	0	0	3.7097	6.1353	2.8683	10.257
Guanine nucleotide-binding protein subunit alpha-13 OS=Homo sapiens OX=9606 GN=GNA13 PE=1 SV=2	Q14344	GNA13	44 kDa	0	0	0	2.5899	0	5.3456	0	0	0	0	0	0	7.1578	7.6487	8.2056
BRO1 domain-containing protein BROX OS=Homo sapiens OX=9606 GN=BROX PE=1 SV=1	Q5VW32	BROX	46 kDa	0	1.7355	0	1.7266	0	2.6728	0	0	0.89228	0	4.8868	1.8549	1.0225	3.8243	1.0257
Sialic acid-binding Ig-like lectin 5 OS=Homo sapiens OX=9606 GN=SIGLEC5 PE=1 SV=1	O15389	SIGLEC5	61 kDa	0	0	0	0	0	15.146	0	0	0	0	0	0	0	5.7365	5.1285
Cytochrome c OS=Homo sapiens OX=9606 GN=CYCS PE=1 SV=2	P99999	CYCS	12 kDa	2.8942	1.7355	2.0271	3.4532	4.8506	0	2.605	3.579	0.89228	5.167	0	0	0	0	0
Thioredoxin domain-containing protein 17 OS=Homo sapiens OX=9606 GN=TXNDC17 PE=1 SV=1	Q9BRA2	TXNDC17	14 kDa	0.96474	0	3.0407	4.3165	2.9104	1.7819	3.4734	4.4737	0.89228	4.1336	0	0.92744	0	0.95608	0
Platelet glycoprotein V OS=Homo sapiens OX=9606 GN=GP5 PE=1 SV=1	P40197	GP5	61 kDa	0	8.6774	0	2.5899	5.8207	4.4547	0	0.89475	0	0	0	0.92744	0	0	0
Guanine nucleotide-binding protein G(s) subunit alpha isoforms short OS=Homo sapiens OX=9606 GN=GNAS PE=1 SV=1	P63092	GNAS	46 kDa	0	0	0	3.4532	2.9104	6.2366	0	0	0	0	0	0	6.1353	4.7804	5.1285
Ras-related protein Rab-8A OS=Homo sapiens OX=9606 GN=RAB8A PE=1 SV=1	P61006	RAB8A	24 kDa	5.7884	6.0742	0	0	0	8.0184	4.3417	0	0	0	0	0	0	6.6926	0
Peptidyl-prolyl cis-trans isomerase FKBP1A OS=Homo sapiens OX=9606 GN=FKBP1A PE=1 SV=2	P62942	FKBP1A	12 kDa	0	1.7355	1.0136	6.0431	2.9104	0	3.4734	3.579	0	2.0668	0	0	0	0.95608	0
Adenine phosphoribosyltransferase OS=Homo sapiens OX=9606 GN=APRT PE=1 SV=2	P07741	APRT	20 kDa	1.9295	0.86774	3.0407	3.4532	3.8805	0.89094	3.4734	4.4737	0.89228	4.1336	0	0	0	0	0
UTP--glucose-1-phosphate uridylyltransferase OS=Homo sapiens OX=9606 GN=UGP2 PE=1 SV=5	Q16851	UGP2	57 kDa	0.96474	0	0	0	0	0.89094	19.103	1.7895	1.7846	3.1002	0	0	1.0225	0	0
Small ubiquitin-related modifier 2 OS=Homo sapiens OX=9606 GN=SUMO2 PE=1 SV=3	P61956	SUMO2	11 kDa	0.96474	0.86774	1.0136	5.1798	1.9402	0.89094	3.4734	0.89475	0.89228	3.1002	1.2217	0	1.0225	0.95608	1.0257
Dipeptidyl peptidase 3 OS=Homo sapiens OX=9606 GN=DPP3 PE=1 SV=2	Q9NY33	DPP3	83 kDa	0	3.471	1.0136	2.5899	0.97012	0.89094	6.0784	3.579	0.89228	3.1002	0	0	0	0.95608	1.0257
Ferritin heavy chain OS=Homo sapiens OX=9606 GN=FTH1 PE=1 SV=2	P02794	FTH1	21 kDa	3.859	0.86774	2.0271	4.3165	0	3.5638	2.605	0	3.5691	0	0	0.92744	2.0451	1.9122	1.0257
Proteasome subunit beta type-9 OS=Homo sapiens OX=9606 GN=PSMB9 PE=1 SV=2	P28065	PSMB9	23 kDa	0	0	1.0136	3.4532	2.9104	0.89094	5.21	3.579	0.89228	4.1336	0	0	0	0	0
Leukocyte immunoglobulin-like receptor subfamily B member 3 OS=Homo sapiens OX=9606 GN=LILRB3 PE=1 SV=3	O75022	LILRB3	69 kDa	0	0	2.0271	1.7266	2.9104	0	1.7367	2.6842	0	5.167	0	0	2.0451	1.9122	3.0771
Apolipoprotein A-I OS=Homo sapiens OX=9606 GN=APOA1 PE=1 SV=1	P02647	APOA1	31 kDa	0	6.0742	0	0	0	3.5638	0	0	0	0	0	0	2.0451	0	0
Adenylate kinase 2, mitochondrial OS=Homo sapiens OX=9606 GN=AK2 PE=1 SV=2	P54819	AK2	26 kDa	0	0	0	3.4532	4.8506	0	8.6834	8.0527	0	4.1336	0	0	0	0	0
Leukocyte surface antigen CD47 OS=Homo sapiens OX=9606 GN=CD47 PE=1 SV=1	Q08722	CD47	35 kDa	1.9295	1.7355	0	1.7266	0.97012	1.7819	1.7367	0.89475	0	0	1.2217	1.8549	3.0676	2.8683	3.0771
GTP-binding nuclear protein Ran OS=Homo sapiens OX=9606 GN=RAN PE=1 SV=3	P62826	RAN	24 kDa	0.96474	1.7355	4.0542	2.5899	1.9402	0.89094	2.605	2.6842	0.89228	1.0334	0	0	1.0225	0.95608	1.0257
Platelet glycoprotein Ib beta chain OS=Homo sapiens OX=9606 GN=GP1BB PE=1 SV=1	P13224	GP1BB	22 kDa	0	3.471	0	2.5899	0	0.89094	0.86834	0	0	1.0334	0	2.7823	2.0451	3.8243	2.0514
Serpin B6 OS=Homo sapiens OX=9606 GN=SERPINB6 PE=1 SV=3	P35237	SERPINB6	43 kDa	0.96474	0	0	5.1798	0.97012	3.5638	6.9467	2.6842	0	1.0334	0	0	2.0451	0.95608	0
Cathepsin D OS=Homo sapiens OX=9606 GN=CTSD PE=1 SV=1	P07339	CTSD	45 kDa	2.8942	0.86774	4.0542	0	0	1.7819	0.86834	0	0	0	2.4434	5.5646	4.0902	0.95608	0
Costars family protein ABRACL OS=Homo sapiens OX=9606 GN=ABRACL PE=1 SV=1	Q9P1F3	ABRACL	9 kDa	0.96474	0	1.0136	4.3165	3.8805	0	3.4734	4.4737	0.89228	4.1336	0	0	0	0	0
Tyrosine-protein phosphatase non-receptor type 6 OS=Homo sapiens OX=9606 GN=PTPN6 PE=1 SV=1	P29350	PTPN6	68 kDa	0	2.6032	0	0	0	1.7819	0	0	0	0	0	2.7823	6.1353	5.7365	6.1542
Glutathione S-transferase Mu 1 OS=Homo sapiens OX=9606 GN=GSTM1 PE=1 SV=3	P09488	GSTM1	26 kDa	0	0	3.0407	4.3165	0	0	6.9467	8.9475	0	0	0	0	0	0	0
Tumor necrosis factor alpha-induced protein 8 OS=Homo sapiens OX=9606 GN=TNFAIP8 PE=1 SV=1	O95379	TNFAIP8	23 kDa	0.96474	1.7355	1.0136	1.7266	0.97012	3.5638	0.86834	0.89475	0.89228	0	1.2217	1.8549	4.0902	2.8683	2.0514
Charged multivesicular body protein 1b OS=Homo sapiens OX=9606 GN=CHMP1B PE=1 SV=1	Q7LBR1	CHMP1B	22 kDa	0.96474	2.6032	0	0	0	2.6728	0	0.89475	0.89228	0	1.2217	1.8549	5.1127	3.8243	4.1028
Coagulation factor XIII A chain OS=Homo sapiens OX=9606 GN=F13A1 PE=1 SV=5	P00488	F13A1	83 kDa	0	5.2064	0	4.3165	1.9402	1.7819	2.605	0	0.89228	1.0334	0	2.7823	2.0451	1.9122	1.0257
Ras GTPase-activating-like protein IQGAP1 OS=Homo sapiens OX=9606 GN=IQGAP1 PE=1 SV=1	P46940	IQGAP1	189 kDa	0	1.7355	0	0.8633	0	0.89094	0.86834	0	0.89228	0	0	0	0	4.7804	3.0771
Coagulation factor V OS=Homo sapiens OX=9606 GN=F5 PE=1 SV=4	P12259	F5	252 kDa	0	3.471	1.0136	0	1.9402	1.7819	0.86834	2.6842	0	0	0	0	0	0	0
Heat shock protein HSP 90-alpha OS=Homo sapiens OX=9606 GN=HSP90AA1 PE=1 SV=5	P07900	HSP90AA1	85 kDa	0	3.471	0	2.5899	1.9402	0	0	0	0	0	0	0.92744	0	2.8683	7.1799
Tubulin-specific chaperone A OS=Homo sapiens OX=9606 GN=TBCA PE=1 SV=3	O75347	TBCA	13 kDa	0	0	1.0136	4.3165	4.8506	0	8.6834	4.4737	0	3.1002	0	0	0	0	0
Core histone macro-H2A.1 OS=Homo sapiens OX=9606 GN=MACROH2A1 PE=1 SV=5	O75367	MACROH2A1	39 kDa	0	0	0	0	0	7.1275	0	0	0	0	1.2217	0	0	3.8243	0
Desmoplakin OS=Homo sapiens OX=9606 GN=DSP PE=1 SV=3	P15924	DSP	332 kDa	0.96474	0	1.0136	0	0	0	0	0	0	0	0	0	0	0	0
Trans-Golgi network integral membrane protein 2 OS=Homo sapiens OX=9606 GN=TGOLN2 PE=1 SV=4	O43493	TGOLN2	46 kDa	0.96474	1.7355	3.0407	1.7266	1.9402	3.5638	0	0.89475	0.89228	1.0334	6.1085	0	2.0451	0.95608	1.0257
IST1 homolog OS=Homo sapiens OX=9606 GN=IST1 PE=1 SV=1	P53990	IST1	40 kDa	0	1.7355	1.0136	2.5899	0.97012	0.89094	0.86834	0	1.7846	0	0	0	3.0676	6.6926	2.0514
High affinity immunoglobulin epsilon receptor subunit gamma OS=Homo sapiens OX=9606 GN=FCER1G PE=1 SV=1	P30273	FCER1G	10 kDa	0	1.7355	0	4.3165	2.9104	2.6728	0.86834	0	0.89228	0	0	1.8549	4.0902	0.95608	3.0771
Protein EVI2B OS=Homo sapiens OX=9606 GN=EVI2B PE=1 SV=2	P34910	EVI2B	49 kDa	0	1.7355	0	0.8633	1.9402	0.89094	0	0	0.89228	0	0	0.92744	6.1353	5.7365	4.1028
Alkaline phosphatase, tissue-nonspecific isozyme OS=Homo sapiens OX=9606 GN=ALPL PE=1 SV=4	P05186	ALPL	57 kDa	0	0	0	0	0	0	0.86834	0	0.89228	0	0	0	1.0225	2.8683	9.2313
Ras-related protein Rab-5B OS=Homo sapiens OX=9606 GN=RAB5B PE=1 SV=1	P61020	RAB5B	24 kDa	0	0	0	4.3165	2.9104	2.6728	2.605	0	1.7846	0	0	0	4.0902	0	4.1028
Calreticulin OS=Homo sapiens OX=9606 GN=CALR PE=1 SV=1	P27797	CALR	48 kDa	0	3.471	0	0	0	0	0	0	0	0	0	2.7823	1.0225	0	2.0514
P-selectin glycoprotein ligand 1 OS=Homo sapiens OX=9606 GN=SELPLG PE=1 SV=1	Q14242	SELPLG	43 kDa	0	0.86774	1.0136	0.8633	0.97012	2.6728	1.7367	0.89475	2.6768	0	1.2217	0.92744	4.0902	2.8683	3.0771
Proteasome subunit beta type-3 OS=Homo sapiens OX=9606 GN=PSMB3 PE=1 SV=2	P49720	PSMB3	23 kDa	0.96474	0	2.0271	1.7266	2.9104	0.89094	5.21	2.6842	1.7846	3.1002	1.2217	0.92744	0	0	1.0257
Proteasome subunit beta type-2 OS=Homo sapiens OX=9606 GN=PSMB2 PE=1 SV=1	P49721	PSMB2	23 kDa	0	0.86774	0	2.5899	3.8805	0.89094	6.9467	5.3685	0	2.0668	0	0	1.0225	0.95608	0
Thymidine phosphorylase OS=Homo sapiens OX=9606 GN=TYMP PE=1 SV=2	P19971	TYMP	50 kDa	0	0	1.0136	3.4532	4.8506	0	5.21	6.2632	0	3.1002	0	0	0	0	0
Tropomyosin alpha-4 chain OS=Homo sapiens OX=9606 GN=TPM4 PE=1 SV=3	P67936	TPM4	29 kDa	0	6.0742	0	0	0	0	0	0	0	0	0	0	0	1.9122	2.0514
Major vault protein OS=Homo sapiens OX=9606 GN=MVP PE=1 SV=4	Q14764	MVP	99 kDa	0	0	0	0	0	1.7819	0	0	0	0	0	0	0	0	0
Beta-2-glycoprotein 1 OS=Homo sapiens OX=9606 GN=APOH PE=1 SV=3	P02749	APOH	38 kDa	0	1.7355	3.0407	1.7266	1.9402	0.89094	1.7367	0	0.89228	1.0334	1.2217	0.92744	1.0225	0	1.0257
Farnesyl pyrophosphate synthase OS=Homo sapiens OX=9606 GN=FDPS PE=1 SV=4	P14324	FDPS	48 kDa	0.96474	0.86774	2.0271	2.5899	2.9104	0.89094	3.4734	2.6842	0.89228	3.1002	0	0	0	0	0
Nuclear transport factor 2 OS=Homo sapiens OX=9606 GN=NUTF2 PE=1 SV=1	P61970	NUTF2	14 kDa	0	0	1.0136	3.4532	3.8805	1.7819	2.605	1.7895	0.89228	4.1336	0	1.8549	1.0225	0	0
Glyoxalase domain-containing protein 4 OS=Homo sapiens OX=9606 GN=GLOD4 PE=1 SV=1	Q9HC38	GLOD4	35 kDa	0.96474	0.86774	1.0136	2.5899	4.8506	0	3.4734	5.3685	0.89228	2.0668	0	0	0	0	0
Acylamino-acid-releasing enzyme OS=Homo sapiens OX=9606 GN=APEH PE=1 SV=4	P13798	APEH	81 kDa	0	0	2.0271	1.7266	3.8805	0.89094	3.4734	5.3685	0	3.1002	0	0	0	0	0
Ubiquitin-conjugating enzyme E2 variant 1 OS=Homo sapiens OX=9606 GN=UBE2V1 PE=1 SV=2	Q13404	UBE2V1	16 kDa	1.9295	0	1.0136	0	4.8506	0	4.3417	3.579	0	6.2004	0	0	0	0.95608	0
Hepatoma-derived growth factor OS=Homo sapiens OX=9606 GN=HDGF PE=1 SV=1	P51858	HDGF	27 kDa	0.96474	0	0	5.1798	3.8805	0	5.21	4.4737	0	4.1336	0	0	0	0	0
Serpin B8 OS=Homo sapiens OX=9606 GN=SERPINB8 PE=1 SV=2	P50452	SERPINB8	43 kDa	2.8942	0	0	4.3165	4.8506	0	5.21	3.579	0	2.0668	0	0	0	0	0
Immunoglobulin kappa variable 3-20 OS=Homo sapiens OX=9606 GN=IGKV3-20 PE=1 SV=2	P01619	IGKV3-20	13 kDa	0.96474	0	3.0407	1.7266	2.9104	0.89094	0.86834	1.7895	0.89228	2.0668	1.2217	0.92744	2.0451	0	0
Plexin-C1 OS=Homo sapiens OX=9606 GN=PLXNC1 PE=1 SV=1	O60486	PLXNC1	176 kDa	0.96474	0.86774	1.0136	0.8633	0.97012	3.5638	0.86834	0	3.5691	0	2.4434	0	0	3.8243	2.0514
Synaptosomal-associated protein 23 OS=Homo sapiens OX=9606 GN=SNAP23 PE=1 SV=1	O00161	SNAP23	23 kDa	0.96474	0.86774	0	1.7266	0.97012	2.6728	0.86834	0	0	0	0	1.8549	3.0676	4.7804	3.0771
Low affinity immunoglobulin gamma Fc region receptor II-a OS=Homo sapiens OX=9606 GN=FCGR2A PE=1 SV=4	P12318	FCGR2A	35 kDa	0	0.86774	1.0136	0.8633	0.97012	2.6728	0	0	0.89228	0	0	2.7823	3.0676	1.9122	4.1028
Calpain-1 catalytic subunit OS=Homo sapiens OX=9606 GN=CAPN1 PE=1 SV=1	P07384	CAPN1	82 kDa	1.9295	3.471	0	1.7266	1.9402	0.89094	6.9467	1.7895	0	1.0334	0	0.92744	0	0	2.0514
Ras suppressor protein 1 OS=Homo sapiens OX=9606 GN=RSU1 PE=1 SV=3	Q15404	RSU1	32 kDa	0	0	0	1.7266	0	2.6728	5.21	1.7895	0	3.1002	0	1.8549	0	0	3.0771
Ester hydrolase C11orf54 OS=Homo sapiens OX=9606 GN=C11orf54 PE=1 SV=1	Q9H0W9	C11orf54	35 kDa	0	0	2.0271	4.3165	1.9402	0	3.4734	5.3685	0	5.167	0	0	0	0	0
Macrophage migration inhibitory factor OS=Homo sapiens OX=9606 GN=MIF PE=1 SV=4	P14174	MIF	12 kDa	0.96474	0.86774	0	1.7266	1.9402	0.89094	1.7367	1.7895	0	2.0668	0	1.8549	1.0225	0	2.0514
Poly(rC)-binding protein 1 OS=Homo sapiens OX=9606 GN=PCBP1 PE=1 SV=2	Q15365	PCBP1	37 kDa	0	0.86774	0	2.5899	2.9104	0	3.4734	4.4737	0	3.1002	0	0	0	1.9122	1.0257
Aspartate aminotransferase, cytoplasmic OS=Homo sapiens OX=9606 GN=GOT1 PE=1 SV=3	P17174	GOT1	46 kDa	0.96474	0	2.0271	2.5899	3.8805	0	3.4734	1.7895	0	6.2004	0	0	0	0	0
Ubiquitin-conjugating enzyme E2 variant 2 OS=Homo sapiens OX=9606 GN=UBE2V2 PE=1 SV=4	Q15819	UBE2V2	16 kDa	0	0	0	2.5899	3.8805	0	3.4734	2.6842	0	5.167	0	0	0	0	0
Vitamin K-dependent protein S OS=Homo sapiens OX=9606 GN=PROS1 PE=1 SV=1	P07225	PROS1	75 kDa	0	1.7355	3.0407	0.8633	3.8805	0	0.86834	0.89475	0	3.1002	0	0.92744	0	0	1.0257
Myeloid-associated differentiation marker OS=Homo sapiens OX=9606 GN=MYADM PE=1 SV=2	Q96S97	MYADM	35 kDa	0	0.86774	0	1.7266	0	2.6728	0	0	0.89228	0	1.2217	0.92744	2.0451	2.8683	5.1285
D-dopachrome decarboxylase OS=Homo sapiens OX=9606 GN=DDT PE=1 SV=3	P30046	DDT	13 kDa	0	0	2.0271	0	1.9402	3.5638	3.4734	4.4737	0	1.0334	0	0	1.0225	0	0
Inositol monophosphatase 1 OS=Homo sapiens OX=9606 GN=IMPA1 PE=1 SV=1	P29218	IMPA1	30 kDa	1.9295	0	0	3.4532	4.8506	0	2.605	2.6842	0	3.1002	0	0	0	0	1.0257
Interferon-induced transmembrane protein 2 OS=Homo sapiens OX=9606 GN=IFITM2 PE=1 SV=2	Q01629	IFITM2	15 kDa	0	1.7355	0	0	0	0	0	0	0	0	0	3.7097	7.1578	0	0
Osteoclast-associated immunoglobulin-like receptor OS=Homo sapiens OX=9606 GN=OSCAR PE=1 SV=3	Q8IYS5	OSCAR	30 kDa	0	0.86774	3.0407	0	1.9402	0.89094	0.86834	1.7895	0.89228	2.0668	0	0	2.0451	0.95608	1.0257
Synaptic vesicle membrane protein VAT-1 homolog OS=Homo sapiens OX=9606 GN=VAT1 PE=1 SV=2	Q99536	VAT1	42 kDa	1.9295	3.471	0	4.3165	0.97012	1.7819	0.86834	0.89475	0.89228	0	0	0.92744	1.0225	2.8683	1.0257
Nidogen-1 OS=Homo sapiens OX=9606 GN=NID1 PE=1 SV=3	P14543	NID1	136 kDa	0	1.7355	0	1.7266	0.97012	0	0.86834	1.7895	0.89228	1.0334	0	3.7097	0	0	0
Adhesion G protein-coupled receptor E3 OS=Homo sapiens OX=9606 GN=ADGRE3 PE=2 SV=2	Q9BY15	ADGRE3	73 kDa	0	0.86774	0	4.3165	0	0.89094	0	0	0.89228	0	2.4434	0.92744	4.0902	1.9122	3.0771
Pituitary tumor-transforming gene 1 protein-interacting protein OS=Homo sapiens OX=9606 GN=PTTG1IP PE=1 SV=1	P53801	PTTG1IP	20 kDa	0	1.7355	2.0271	1.7266	0.97012	2.6728	0.86834	0	1.7846	0	0	2.7823	1.0225	4.7804	1.0257
Transitional endoplasmic reticulum ATPase OS=Homo sapiens OX=9606 GN=VCP PE=1 SV=4	P55072	VCP	89 kDa	0	1.7355	0	6.0431	1.9402	0.89094	0	0	0.89228	0	0	1.8549	4.0902	1.9122	2.0514
Biliverdin reductase A OS=Homo sapiens OX=9606 GN=BLVRA PE=1 SV=2	P53004	BLVRA	33 kDa	0	0.86774	1.0136	1.7266	4.8506	0	3.4734	3.579	0	4.1336	0	0	0	0	0
Leukocyte antigen CD37 OS=Homo sapiens OX=9606 GN=CD37 PE=1 SV=2	P11049	CD37	32 kDa	0	0	0	0	0	5.3456	0.86834	0	1.7846	0	1.2217	2.7823	3.0676	2.8683	4.1028
Adhesion G protein-coupled receptor E5 OS=Homo sapiens OX=9606 GN=ADGRE5 PE=1 SV=4	P48960	ADGRE5	92 kDa	0	0.86774	0	0	0	2.6728	0	0	0	0	0	0.92744	4.0902	6.6926	4.1028
Immunoglobulin superfamily member 2 OS=Homo sapiens OX=9606 GN=CD101 PE=1 SV=2	Q93033	CD101	115 kDa	0	2.6032	0	0	0	5.3456	0	0	0	0	0	2.7823	5.1127	3.8243	0
C-X-C chemokine receptor type 2 OS=Homo sapiens OX=9606 GN=CXCR2 PE=1 SV=2	P25025	CXCR2	41 kDa	0	1.7355	0	0.8633	0	0.89094	0.86834	0	1.7846	0	0	1.8549	2.0451	1.9122	2.0514
Amyloid-beta precursor protein OS=Homo sapiens OX=9606 GN=APP PE=1 SV=3	P05067	APP	87 kDa	1.9295	0.86774	1.0136	1.7266	2.9104	2.6728	0.86834	1.7895	0.89228	2.0668	0	0	0	0	0
Type 2 phosphatidylinositol 4,5-bisphosphate 4-phosphatase OS=Homo sapiens OX=9606 GN=PIP4P2 PE=1 SV=1	Q8N4L2	PIP4P2	28 kDa	1.9295	0.86774	2.0271	0.8633	1.9402	0.89094	0	0.89475	0	0	1.2217	1.8549	2.0451	3.8243	1.0257
Calpain small subunit 1 OS=Homo sapiens OX=9606 GN=CAPNS1 PE=1 SV=1	P04632	CAPNS1	28 kDa	0	1.7355	1.0136	1.7266	1.9402	2.6728	2.605	1.7895	0.89228	0	0	0.92744	0	1.9122	1.0257
Zinc-alpha-2-glycoprotein OS=Homo sapiens OX=9606 GN=AZGP1 PE=1 SV=2	P25311	AZGP1	34 kDa	0.96474	2.6032	1.0136	1.7266	2.9104	0	1.7367	0	0	2.0668	0	0	0	0.95608	0
Actin-related protein 2/3 complex subunit 3 OS=Homo sapiens OX=9606 GN=ARPC3 PE=1 SV=3	O15145	ARPC3	21 kDa	0.96474	2.6032	0	1.7266	0	0.89094	2.605	0.89475	0	2.0668	0	0.92744	0	0.95608	2.0514
Copine-1 OS=Homo sapiens OX=9606 GN=CPNE1 PE=1 SV=1	Q99829	CPNE1	59 kDa	0	3.471	0	2.5899	0.97012	0.89094	0.86834	0	1.7846	0	0	3.7097	1.0225	0.95608	2.0514
Myristoylated alanine-rich C-kinase substrate OS=Homo sapiens OX=9606 GN=MARCKS PE=1 SV=4	P29966	MARCKS	32 kDa	0	0.86774	0	1.7266	0.97012	0.89094	0.86834	0	0	0	0	0	2.0451	2.8683	7.1799
Histidine-rich glycoprotein OS=Homo sapiens OX=9606 GN=HRG PE=1 SV=1	P04196	HRG	60 kDa	0	0.86774	0	5.1798	0	0	0.86834	1.7895	0	0	0	0	0	0	0
Immunoglobulin heavy constant mu OS=Homo sapiens OX=9606 GN=IGHM PE=1 SV=5	P01871	IGHM	52 kDa	0	0	0	0	0	0.89094	0	0	5.3537	0	0	0	0	0	1.0257
SPARC OS=Homo sapiens OX=9606 GN=SPARC PE=1 SV=1	P09486	SPARC	35 kDa	0	0.86774	0	0	0.97012	0	0	0	0	0	0	0	0	0	0
C-X-C chemokine receptor type 1 OS=Homo sapiens OX=9606 GN=CXCR1 PE=1 SV=2	P25024	CXCR1	40 kDa	0	1.7355	1.0136	0.8633	0.97012	1.7819	0.86834	0	0.89228	1.0334	0	0	1.0225	0.95608	1.0257
Leukocyte-specific transcript 1 protein OS=Homo sapiens OX=9606 GN=LST1 PE=1 SV=2	O00453	LST1	11 kDa	0	0.86774	0	1.7266	0.97012	0.89094	0.86834	0	0.89228	1.0334	0	0.92744	3.0676	1.9122	1.0257
Tubulin alpha-1B chain OS=Homo sapiens OX=9606 GN=TUBA1B PE=1 SV=1	P68363 (+1)	TUBA1B	50 kDa	0	3.471	0	0.8633	0	0.89094	0	0	0	0	0	0.92744	2.0451	3.8243	0
Collagen alpha-2(I) chain OS=Homo sapiens OX=9606 GN=COL1A2 PE=1 SV=7	P08123	COL1A2	129 kDa	1.9295	1.7355	2.0271	0	0.97012	0	0	0.89475	0	2.0668	0	0	0	0	0
Ubiquitin-conjugating enzyme E2 N OS=Homo sapiens OX=9606 GN=UBE2N PE=1 SV=1	P61088	UBE2N	17 kDa	0	0	0	3.4532	2.9104	0.89094	1.7367	5.3685	0	2.0668	0	0	1.0225	0	1.0257
Transmembrane protein C16orf54 OS=Homo sapiens OX=9606 GN=C16orf54 PE=1 SV=1	Q6UWD8	C16orf54	24 kDa	0	0	0	0	0	2.6728	0	0.89475	2.6768	0	0	2.7823	4.0902	2.8683	3.0771
Nck-associated protein 1-like OS=Homo sapiens OX=9606 GN=NCKAP1L PE=1 SV=3	P55160	NCKAP1L	128 kDa	0	0	0	0	0	5.3456	0	0	0	0	0	0.92744	4.0902	3.8243	5.1285
Nebulin OS=Homo sapiens OX=9606 GN=NEB PE=1 SV=5	P20929	NEB	773 kDa	0.96474	1.7355	2.0271	0.8633	0.97012	0	0	1.7895	0.89228	1.0334	1.2217	0.92744	0	0.95608	1.0257
Proteasome subunit beta type-7 OS=Homo sapiens OX=9606 GN=PSMB7 PE=1 SV=1	Q99436	PSMB7	30 kDa	0	0.86774	1.0136	0.8633	0	0.89094	6.9467	3.579	0.89228	1.0334	0	0	0	0.95608	0
Histone H1.4 OS=Homo sapiens OX=9606 GN=H1-4 PE=1 SV=2	P10412	H1-4	22 kDa	0	0	0	0.8633	0.97012	1.7819	1.7367	0	0	2.0668	0	0	0	0.95608	0
Prothymosin alpha OS=Homo sapiens OX=9606 GN=PTMA PE=1 SV=2	P06454	PTMA	12 kDa	0	0	1.0136	4.3165	2.9104	0	3.4734	1.7895	0	2.0668	0	0	0	0	0
4-trimethylaminobutyraldehyde dehydrogenase OS=Homo sapiens OX=9606 GN=ALDH9A1 PE=1 SV=3	P49189	ALDH9A1	54 kDa	0	0	1.0136	2.5899	3.8805	0	3.4734	3.579	0	2.0668	0	0	0	0	0
P-selectin OS=Homo sapiens OX=9606 GN=SELP PE=1 SV=3	P16109	SELP	91 kDa	0	3.471	0	0	2.9104	4.4547	0	0	0	0	0	0.92744	0	0	0
Transmembrane channel-like protein 6 OS=Homo sapiens OX=9606 GN=TMC6 PE=1 SV=2	Q7Z403	TMC6	90 kDa	0	0	0	0	0	1.7819	0	0	0	0	0	3.7097	2.0451	3.8243	8.2056
14-3-3 protein theta OS=Homo sapiens OX=9606 GN=YWHAQ PE=1 SV=1	P27348	YWHAQ	28 kDa	0	0	0	0	0	0	0	0	0	0	0	0	7.1578	6.6926	0
Tetraspanin-2 OS=Homo sapiens OX=9606 GN=TSPAN2 PE=1 SV=2	O60636	TSPAN2	24 kDa	0.96474	0.86774	0	1.7266	0	0.89094	0.86834	0.89475	0.89228	0	2.4434	0.92744	2.0451	0.95608	2.0514
Proteasome subunit beta type-6 OS=Homo sapiens OX=9606 GN=PSMB6 PE=1 SV=4	P28072	PSMB6	25 kDa	0	0.86774	1.0136	1.7266	1.9402	0.89094	3.4734	2.6842	1.7846	1.0334	0	0	0	0	1.0257
Protein CREG1 OS=Homo sapiens OX=9606 GN=CREG1 PE=1 SV=1	O75629	CREG1	24 kDa	1.9295	0.86774	3.0407	0	0.97012	0	0	0	0.89228	0	2.4434	3.7097	2.0451	0.95608	2.0514
Arrestin domain-containing protein 1 OS=Homo sapiens OX=9606 GN=ARRDC1 PE=1 SV=1	Q8N5I2	ARRDC1	46 kDa	0	1.7355	0	0	0	1.7819	0	0	1.7846	0	0	1.8549	4.0902	2.8683	3.0771
Heme-binding protein 2 OS=Homo sapiens OX=9606 GN=HEBP2 PE=1 SV=1	Q9Y5Z4	HEBP2	23 kDa	0	0	1.0136	2.5899	1.9402	0	2.605	2.6842	0	3.1002	0	0	0	0	0
Vimentin OS=Homo sapiens OX=9606 GN=VIM PE=1 SV=4	P08670	VIM	54 kDa	1.9295	0	0	0	0	0	0	0	0	0	2.4434	0	0	4.7804	0
F-actin-capping protein subunit alpha-2 OS=Homo sapiens OX=9606 GN=CAPZA2 PE=1 SV=3	P47755	CAPZA2	33 kDa	0	0	0	3.4532	0	0	3.4734	6.2632	0	0	0	0	0	0	0
Non-histone chromosomal protein HMG-14 OS=Homo sapiens OX=9606 GN=HMGN1 PE=1 SV=3	P05114	HMGN1	11 kDa	0	0	0	1.7266	0	0	6.0784	7.158	0	2.0668	0	0	0	0	0
N-formyl peptide receptor 2 OS=Homo sapiens OX=9606 GN=FPR2 PE=1 SV=2	P25090	FPR2	39 kDa	0.96474	0.86774	1.0136	0.8633	0.97012	0.89094	0.86834	0.89475	0.89228	0	1.2217	0.92744	1.0225	1.9122	1.0257
Serine/threonine-protein kinase ATR OS=Homo sapiens OX=9606 GN=ATR PE=1 SV=3	#DECOY#sp|Q13535|ATR_HUMAN-DECOY		?	0	1.7355	0	0.8633	0.97012	0.89094	0.86834	1.7895	0.89228	1.0334	0	0	0	0	0
Protein disulfide-isomerase OS=Homo sapiens OX=9606 GN=P4HB PE=1 SV=3	P07237	P4HB	57 kDa	0	1.7355	0	1.7266	1.9402	0.89094	0	0.89475	0	0	1.2217	0	1.0225	0.95608	1.0257
Plasminogen activator inhibitor 1 OS=Homo sapiens OX=9606 GN=SERPINE1 PE=1 SV=1	P05121	SERPINE1	45 kDa	0	2.6032	1.0136	0.8633	3.8805	0.89094	0.86834	0	0	3.1002	0	0.92744	0	0	0
Regulator of G-protein signaling 19 OS=Homo sapiens OX=9606 GN=RGS19 PE=1 SV=1	P49795	RGS19	25 kDa	0	2.6032	0	0.8633	0.97012	3.5638	0	0	0	0	0	0.92744	1.0225	1.9122	2.0514
Charged multivesicular body protein 5 OS=Homo sapiens OX=9606 GN=CHMP5 PE=1 SV=1	Q9NZZ3	CHMP5	25 kDa	0	1.7355	1.0136	0	0	0.89094	0	0	0	0	0	1.8549	3.0676	4.7804	1.0257
Actin-related protein 2/3 complex subunit 5 OS=Homo sapiens OX=9606 GN=ARPC5 PE=1 SV=3	O15511	ARPC5	16 kDa	0	0	0	1.7266	0	0	3.4734	1.7895	0	0	0	0	0	0	1.0257
Tyrosine-protein kinase SYK OS=Homo sapiens OX=9606 GN=SYK PE=1 SV=1	P43405	SYK	72 kDa	0	0	0	0	0	0.89094	0	0	0.89228	0	0	2.7823	3.0676	5.7365	2.0514
Guanine nucleotide-binding protein G(q) subunit alpha OS=Homo sapiens OX=9606 GN=GNAQ PE=1 SV=4	P50148	GNAQ	42 kDa	0	0	0	0.8633	0.97012	3.5638	0	0	0	0	0	0.92744	2.0451	5.7365	3.0771
StAR-related lipid transfer protein 7, mitochondrial OS=Homo sapiens OX=9606 GN=STARD7 PE=1 SV=2	Q9NQZ5	STARD7	43 kDa	1.9295	1.7355	1.0136	0	1.9402	0.89094	0.86834	0.89475	1.7846	0	1.2217	0.92744	1.0225	0	0
Superoxide dismutase [Mn], mitochondrial OS=Homo sapiens OX=9606 GN=SOD2 PE=1 SV=3	P04179	SOD2	25 kDa	0	0.86774	0	0	0.97012	0.89094	1.7367	0.89475	0	2.0668	0	0	0	0	0
Ras-related protein Rab-21 OS=Homo sapiens OX=9606 GN=RAB21 PE=1 SV=3	Q9UL25	RAB21	24 kDa	0	2.6032	0	1.7266	1.9402	0	0.86834	0.89475	0.89228	0	0	0	0	1.9122	2.0514
Elongation factor 1-gamma OS=Homo sapiens OX=9606 GN=EEF1G PE=1 SV=3	P26641	EEF1G	50 kDa	0	3.471	3.0407	1.7266	0.97012	0.89094	0	0	0	2.0668	0	0.92744	0	0.95608	1.0257
Filaggrin OS=Homo sapiens OX=9606 GN=FLG PE=1 SV=3	P20930	FLG	435 kDa	0.96474	1.7355	1.0136	0.8633	1.9402	0	0.86834	0	0	0	3.6651	0	0	0.95608	0
Ganglioside GM2 activator OS=Homo sapiens OX=9606 GN=GM2A PE=1 SV=4	P17900	GM2A	21 kDa	2.8942	0	4.0542	0	0	1.7819	0	0	0.89228	0	1.2217	0.92744	3.0676	0.95608	1.0257
Complement C4-A OS=Homo sapiens OX=9606 GN=C4A PE=1 SV=2	P0C0L4 (+1)	C4A	193 kDa	0	0	1.0136	0	0.97012	5.3456	0	0.89475	0	1.0334	0	0	0	0	0
Myotrophin OS=Homo sapiens OX=9606 GN=MTPN PE=1 SV=2	P58546	MTPN	13 kDa	0	0.86774	1.0136	0.8633	3.8805	0	1.7367	2.6842	0	4.1336	0	0	0	0	0
Thymosin beta-10 OS=Homo sapiens OX=9606 GN=TMSB10 PE=1 SV=2	P63313	TMSB10	5 kDa	0	0	0	3.4532	0	1.7819	4.3417	5.3685	0	0	0	0	0	0	0
Filaggrin-2 OS=Homo sapiens OX=9606 GN=FLG2 PE=1 SV=1	Q5D862	FLG2	248 kDa	1.9295	0	0	0.8633	0	0	0	0	0	1.0334	1.2217	0	0	1.9122	0
Calponin-2 OS=Homo sapiens OX=9606 GN=CNN2 PE=1 SV=4	Q99439	CNN2	34 kDa	0	0.86774	0	0.8633	0	0.89094	3.4734	3.579	0	0	0	0	0	0.95608	0
Aldehyde dehydrogenase family 3 member B1 OS=Homo sapiens OX=9606 GN=ALDH3B1 PE=1 SV=1	P43353	ALDH3B1	52 kDa	0	0	0	2.5899	0	0	0	0	0	0	0	0	1.0225	4.7804	2.0514
BH3-interacting domain death agonist OS=Homo sapiens OX=9606 GN=BID PE=1 SV=1	P55957	BID	22 kDa	0	0	0	1.7266	1.9402	0.89094	6.0784	0.89475	0	1.0334	0	0	0	0	0
EMILIN-1 OS=Homo sapiens OX=9606 GN=EMILIN1 PE=1 SV=3	Q9Y6C2	EMILIN1	107 kDa	0	2.6032	0	0	1.9402	0	0	1.7895	0	0	0	0.92744	0	0	0
Leukocyte immunoglobulin-like receptor subfamily B member 2 OS=Homo sapiens OX=9606 GN=LILRB2 PE=1 SV=5	Q8N423	LILRB2	65 kDa	0	0	0	0	0	0	0	0	2.6768	0	2.4434	3.7097	3.0676	1.9122	2.0514
Lactoperoxidase OS=Homo sapiens OX=9606 GN=LPO PE=1 SV=2	P22079	LPO	80 kDa	0	1.7355	0	0	0	1.7819	0	0	0	0	1.2217	3.7097	0	1.9122	4.1028
Heat shock 70 kDa protein 4 OS=Homo sapiens OX=9606 GN=HSPA4 PE=1 SV=4	P34932	HSPA4	94 kDa	0	0	0	3.4532	0	2.6728	5.21	1.7895	0	1.0334	0	0	0	0	0
Keratin, type II cytoskeletal 80 OS=Homo sapiens OX=9606 GN=KRT80 PE=1 SV=2	Q6KB66	KRT80	51 kDa	0	0	0	0	0	0	0	0	0	0	0	0	6.1353	0	0
Tubulin alpha-4A chain OS=Homo sapiens OX=9606 GN=TUBA4A PE=1 SV=1	P68366	TUBA4A	50 kDa	0	0	0	0	0	0	0	0	0	0	0	0	2.0451	0	4.1028
Platelet glycoprotein IX OS=Homo sapiens OX=9606 GN=GP9 PE=1 SV=3	P14770	GP9	19 kDa	0	1.7355	0	0.8633	0	0.89094	0	0	0	0	0	2.7823	1.0225	1.9122	1.0257
Translationally-controlled tumor protein OS=Homo sapiens OX=9606 GN=TPT1 PE=1 SV=1	P13693	TPT1	20 kDa	0	0.86774	1.0136	1.7266	1.9402	0	0.86834	2.6842	0	1.0334	0	0	0	0	0
Pro-cathepsin H OS=Homo sapiens OX=9606 GN=CTSH PE=1 SV=4	P09668	CTSH	37 kDa	3.859	0.86774	2.0271	0.8633	1.9402	0	0	0	0	2.0668	1.2217	0.92744	0	0	1.0257
Bleomycin hydrolase OS=Homo sapiens OX=9606 GN=BLMH PE=1 SV=1	Q13867	BLMH	53 kDa	0	0	0	0.8633	1.9402	0.89094	4.3417	0.89475	0	2.0668	0	0	0	0	0
Tripeptidyl-peptidase 1 OS=Homo sapiens OX=9606 GN=TPP1 PE=1 SV=2	O14773	TPP1	61 kDa	5.7884	0	1.0136	0.8633	0.97012	0	0.86834	0	0.89228	1.0334	0	0	0	1.9122	1.0257
Cathepsin B OS=Homo sapiens OX=9606 GN=CTSB PE=1 SV=3	P07858	CTSB	38 kDa	0	0	0	0.8633	3.8805	1.7819	0	0.89475	0.89228	3.1002	0	1.8549	0	0.95608	0
Charged multivesicular body protein 4b OS=Homo sapiens OX=9606 GN=CHMP4B PE=1 SV=1	Q9H444	CHMP4B	25 kDa	0	0.86774	0	0.8633	0	0	0	0	0	0	0	0	1.0225	3.8243	4.1028
Centrosomal protein of 128 kDa OS=Homo sapiens OX=9606 GN=CEP128 PE=1 SV=2	#DECOY#sp|Q6ZU80|CE128_HUMAN-DECOY		?	0.96474	1.7355	0	0	0	0	0	0.89475	0	0	3.6651	2.7823	0	0	2.0514
Ras-related protein Rap-2b OS=Homo sapiens OX=9606 GN=RAP2B PE=1 SV=1	P61225	RAP2B	21 kDa	0	2.6032	0	0.8633	0	0	0	0	0	0	0	0	3.0676	1.9122	4.1028
Vacuolar protein sorting-associated protein 4B OS=Homo sapiens OX=9606 GN=VPS4B PE=1 SV=2	O75351	VPS4B	49 kDa	0	1.7355	0	0	0	0.89094	0	0	0	0	0	0.92744	0	6.6926	2.0514
Formin-like protein 1 OS=Homo sapiens OX=9606 GN=FMNL1 PE=1 SV=3	O95466	FMNL1	122 kDa	0	0	0	0.8633	0	0.89094	0	0	0	0	0	0	4.0902	5.7365	3.0771
Histone H1.5 OS=Homo sapiens OX=9606 GN=H1-5 PE=1 SV=3	P16401	H1-5	23 kDa	0	0	0	0	0	0	0	0	0	0	0	0	0	0	0
Elongation factor 1-alpha 1 OS=Homo sapiens OX=9606 GN=EEF1A1 PE=1 SV=1	P68104 (+1)	EEF1A1	50 kDa	0	0	0	1.7266	0.97012	0.89094	0	0.89475	0	0	0	0	2.0451	0.95608	3.0771
Syntaxin-3 OS=Homo sapiens OX=9606 GN=STX3 PE=1 SV=3	Q13277	STX3	33 kDa	0	0	0	1.7266	0.97012	1.7819	1.7367	0	0	0	0	0.92744	1.0225	2.8683	1.0257
Galectin-related protein OS=Homo sapiens OX=9606 GN=LGALSL PE=1 SV=2	Q3ZCW2	LGALSL	19 kDa	0	1.7355	0	0	0.97012	1.7819	3.4734	0	0	1.0334	0	0.92744	0	0	1.0257
Tumor necrosis factor ligand superfamily member 13 OS=Homo sapiens OX=9606 GN=TNFSF13 PE=1 SV=1	O75888	TNFSF13	27 kDa	0	0.86774	0	0	0	1.7819	0	0	0	0	0	0	1.0225	1.9122	3.0771
Thioredoxin reductase 1, cytoplasmic OS=Homo sapiens OX=9606 GN=TXNRD1 PE=1 SV=3	Q16881	TXNRD1	71 kDa	0	0	1.0136	1.7266	0.97012	0	3.4734	3.579	0	1.0334	0	0	0	0	1.0257
Sodium/potassium-transporting ATPase subunit alpha-1 OS=Homo sapiens OX=9606 GN=ATP1A1 PE=1 SV=1	P05023	ATP1A1	113 kDa	0	0	0	1.7266	0	2.6728	0	0	0	0	0	0	1.0225	2.8683	2.0514
Protein kinase C and casein kinase substrate in neurons protein 2 OS=Homo sapiens OX=9606 GN=PACSIN2 PE=1 SV=2	Q9UNF0	PACSIN2	56 kDa	0	0	0	0	0	2.6728	0	0	0	0	0	0.92744	5.1127	2.8683	2.0514
Ras-related protein Rab-14 OS=Homo sapiens OX=9606 GN=RAB14 PE=1 SV=4	P61106	RAB14	24 kDa	1.9295	2.6032	2.0271	3.4532	0	0	0	0	0	0	0	0	0	0	3.0771
C-type lectin domain family 4 member D OS=Homo sapiens OX=9606 GN=CLEC4D PE=1 SV=2	Q8WXI8	CLEC4D	25 kDa	0	0.86774	1.0136	0.8633	0	1.7819	0	0	0.89228	0	2.4434	0	1.0225	0	1.0257
Ras-related protein Rab-31 OS=Homo sapiens OX=9606 GN=RAB31 PE=1 SV=1	Q13636	RAB31	22 kDa	0	1.7355	0	0.8633	0	1.7819	0	0	0.89228	0	0	0.92744	1.0225	1.9122	2.0514
Metalloreductase STEAP4 OS=Homo sapiens OX=9606 GN=STEAP4 PE=1 SV=1	Q687X5	STEAP4	52 kDa	0	0	0	2.5899	0	1.7819	0.86834	0	0	0	0	0	2.0451	0	1.0257
Peroxiredoxin-5, mitochondrial OS=Homo sapiens OX=9606 GN=PRDX5 PE=1 SV=4	P30044	PRDX5	22 kDa	0	0	0	0.8633	0	0	0	0	0	0	0	0.92744	2.0451	0	2.0514
Heparanase OS=Homo sapiens OX=9606 GN=HPSE PE=1 SV=2	Q9Y251	HPSE	61 kDa	0	0.86774	0	0	1.9402	0.89094	0	0	0	1.0334	0	1.8549	0	0	4.1028
Osteoclast-stimulating factor 1 OS=Homo sapiens OX=9606 GN=OSTF1 PE=1 SV=2	Q92882	OSTF1	24 kDa	0	0	0	0	0	0.89094	0	0	0	0	0	1.8549	2.0451	1.9122	1.0257
Gamma-glutamylcyclotransferase OS=Homo sapiens OX=9606 GN=GGCT PE=1 SV=1	O75223	GGCT	21 kDa	0	0	0	3.4532	2.9104	0	1.7367	0	0	1.0334	0	0	0	0	0
Proteasome subunit beta type-10 OS=Homo sapiens OX=9606 GN=PSMB10 PE=1 SV=1	P40306	PSMB10	29 kDa	0	0	0	2.5899	0.97012	0.89094	2.605	2.6842	0	1.0334	0	0	0	0	0
Tubulin beta chain OS=Homo sapiens OX=9606 GN=TUBB PE=1 SV=2	P07437	TUBB	50 kDa	0	0.86774	0	0	0	0	0	0	0	0	0	1.8549	1.0225	1.9122	5.1285
Integrin alpha-6 OS=Homo sapiens OX=9606 GN=ITGA6 PE=1 SV=5	P23229	ITGA6	127 kDa	0	2.6032	0	0	0	0	0	0	0	0	0	3.7097	0	0.95608	2.0514
S-methyl-5'-thioadenosine phosphorylase OS=Homo sapiens OX=9606 GN=MTAP PE=1 SV=2	Q13126	MTAP	31 kDa	0	0	0	0	4.8506	0	1.7367	1.7895	0	3.1002	0	0	0	0	0
Disco-interacting protein 2 homolog B OS=Homo sapiens OX=9606 GN=DIP2B PE=1 SV=3	Q9P265	DIP2B	171 kDa	0	0	0	0	0	0.89094	0	0	0	0	0	1.8549	4.0902	0.95608	5.1285
Stathmin OS=Homo sapiens OX=9606 GN=STMN1 PE=1 SV=3	P16949	STMN1	17 kDa	0	0	0	1.7266	0.97012	0	6.9467	1.7895	0	0	0	0	0	0	0
Translation machinery-associated protein 7 OS=Homo sapiens OX=9606 GN=TMA7 PE=1 SV=1	Q9Y2S6	TMA7	7 kDa	0	0	0	3.4532	0	0	3.4734	3.579	0.89228	0	0	0	0	0	0
Tetraspanin-3 OS=Homo sapiens OX=9606 GN=TSPAN3 PE=2 SV=1	O60637	TSPAN3	28 kDa	0	0.86774	1.0136	0	0.97012	0.89094	0	0	0.89228	1.0334	0	0	1.0225	1.9122	0
Immunoglobulin kappa variable 3D-11 OS=Homo sapiens OX=9606 GN=IGKV3D-11 PE=3 SV=6	A0A0A0MRZ8 (+1)	IGKV3D-11	13 kDa	0.96474	0.86774	0	0	0	0	0	0.89475	0	1.0334	2.4434	0	1.0225	0	0
Ubiquitin-conjugating enzyme E2 D3 OS=Homo sapiens OX=9606 GN=UBE2D3 PE=1 SV=1	P61077 (+1)	UBE2D3	17 kDa	0.96474	0.86774	0	1.7266	0.97012	0	1.7367	0.89475	0.89228	2.0668	0	0.92744	0	0	0
Alpha-2-macroglobulin OS=Homo sapiens OX=9606 GN=A2M PE=1 SV=3	P01023	A2M	163 kDa	0	0.86774	0	0.8633	0	0	0.86834	1.7895	0	0	1.2217	0	0	0	0
Arylsulfatase B OS=Homo sapiens OX=9606 GN=ARSB PE=1 SV=1	P15848	ARSB	60 kDa	0.96474	1.7355	3.0407	0	0	0	0.86834	0.89475	0	1.0334	1.2217	0.92744	1.0225	0	0
Myeloid cell nuclear differentiation antigen OS=Homo sapiens OX=9606 GN=MNDA PE=1 SV=1	P41218	MNDA	46 kDa	0	0	1.0136	0.8633	0.97012	0	0	0.89475	0	1.0334	0	0	0	0	0
Tripeptidyl-peptidase 2 OS=Homo sapiens OX=9606 GN=TPP2 PE=1 SV=4	P29144	TPP2	138 kDa	0	0	0	0	0	0	0	0	0	0	0	0.92744	2.0451	0	2.0514
Glutathione synthetase OS=Homo sapiens OX=9606 GN=GSS PE=1 SV=1	P48637	GSS	52 kDa	0	0	0	0.8633	3.8805	0	1.7367	1.7895	0	2.0668	0	0	0	0	0
Putative neutrophil cytosol factor 1C OS=Homo sapiens OX=9606 GN=NCF1C PE=5 SV=1	A8MVU1 (+1)	NCF1C	42 kDa	0	0	0	0	0	0	0	0	0	0	0	1.8549	4.0902	1.9122	3.0771
6-phosphogluconolactonase OS=Homo sapiens OX=9606 GN=PGLS PE=1 SV=2	O95336	PGLS	28 kDa	0	0	0	3.4532	3.8805	0	0	1.7895	0	2.0668	0	0	0	0	0
Desmoglein-1 OS=Homo sapiens OX=9606 GN=DSG1 PE=1 SV=2	Q02413	DSG1	114 kDa	0	0	0	0	0	0	0	0	0	0	0	0	0	0	0
Dermcidin OS=Homo sapiens OX=9606 GN=DCD PE=1 SV=2	P81605	DCD	11 kDa	0.96474	0.86774	0	2.5899	0	0	0	0	0	0	0	0	1.0225	0	0
Apoptosis-associated speck-like protein containing a CARD OS=Homo sapiens OX=9606 GN=PYCARD PE=1 SV=2	Q9ULZ3	PYCARD	22 kDa	0	0	0	1.7266	0.97012	0	0	1.7895	0	3.1002	0	0	1.0225	0	0
Embigin OS=Homo sapiens OX=9606 GN=EMB PE=1 SV=1	Q6PCB8	EMB	37 kDa	0	0.86774	0	0	0	1.7819	0	0	0	0	0	0.92744	3.0676	0.95608	2.0514
Vacuolar protein sorting-associated protein 28 homolog OS=Homo sapiens OX=9606 GN=VPS28 PE=1 SV=1	Q9UK41	VPS28	25 kDa	0	2.6032	0	0.8633	0	2.6728	0	0	0	0	0	0	2.0451	0.95608	0
Haloacid dehalogenase-like hydrolase domain-containing protein 2 OS=Homo sapiens OX=9606 GN=HDHD2 PE=1 SV=1	Q9H0R4	HDHD2	29 kDa	0	0	0	0.8633	0.97012	0	1.7367	1.7895	0	4.1336	0	0	0	0	0
Transmembrane channel-like protein 8 OS=Homo sapiens OX=9606 GN=TMC8 PE=1 SV=1	Q8IU68	TMC8	82 kDa	0	0	0	0	0	0.89094	0	0	0	0	0	1.8549	3.0676	1.9122	3.0771
Adenosine deaminase 2 OS=Homo sapiens OX=9606 GN=ADA2 PE=1 SV=2	Q9NZK5	ADA2	59 kDa	1.9295	0	0	0	0	0.89094	0	0	0.89228	0	3.6651	0	0	3.8243	0
Protein tweety homolog 3 OS=Homo sapiens OX=9606 GN=TTYH3 PE=1 SV=3	Q9C0H2	TTYH3	58 kDa	0	3.471	0	0	0	0.89094	0	0.89475	0	0	0	3.7097	0	0.95608	0
Immunoglobulin heavy variable 3-48 OS=Homo sapiens OX=9606 GN=IGHV3-48 PE=1 SV=2	P01763	IGHV3-48	13 kDa	0.96474	0	0	0.8633	0.97012	0.89094	0	0	0	0	0	0	0	0	0
Basigin OS=Homo sapiens OX=9606 GN=BSG PE=1 SV=2	P35613	BSG	42 kDa	0.96474	0	0	0.8633	0.97012	0.89094	0.86834	0.89475	0	0	0	0	0	0	0
Acidic leucine-rich nuclear phosphoprotein 32 family member B OS=Homo sapiens OX=9606 GN=ANP32B PE=1 SV=1	Q92688	ANP32B	29 kDa	0	0	0	0.8633	0.97012	0	0.86834	0	0	0	0	0	1.0225	0	1.0257
Semaphorin-4A OS=Homo sapiens OX=9606 GN=SEMA4A PE=1 SV=2	Q9H3S1	SEMA4A	84 kDa	0	0	0	0	0.97012	1.7819	0	0.89475	0	0	1.2217	0	0	0	0
ADP-ribosylation factor-like protein 8B OS=Homo sapiens OX=9606 GN=ARL8B PE=1 SV=1	Q9NVJ2	ARL8B	22 kDa	0	0	2.0271	0	0	1.7819	0	0	0	0	0	0.92744	0	1.9122	1.0257
Kininogen-1 OS=Homo sapiens OX=9606 GN=KNG1 PE=1 SV=2	P01042	KNG1	72 kDa	0.96474	0.86774	1.0136	2.5899	0	0	0	0	0	0	0	0	2.0451	0.95608	0
ADP-ribosylation factor 6 OS=Homo sapiens OX=9606 GN=ARF6 PE=1 SV=2	P62330	ARF6	20 kDa	0	0	0	0	0.97012	1.7819	0	0	0	0	0	0	2.0451	1.9122	2.0514
Ribonuclease inhibitor OS=Homo sapiens OX=9606 GN=RNH1 PE=1 SV=2	P13489	RNH1	50 kDa	0	0	0	1.7266	0	0.89094	0	0	0	1.0334	0	0	0	0	0
Prostatic acid phosphatase OS=Homo sapiens OX=9606 GN=ACP3 PE=1 SV=3	P15309	ACP3	45 kDa	2.8942	0	2.0271	0	0	0	0.86834	0	0	2.0668	0	0	0	0.95608	0
Lysosomal alpha-glucosidase OS=Homo sapiens OX=9606 GN=GAA PE=1 SV=4	P10253	GAA	105 kDa	0.96474	2.6032	1.0136	0	0	0	0.86834	0	0	0	1.2217	2.7823	0	0	0
Vesicle-associated membrane protein 8 OS=Homo sapiens OX=9606 GN=VAMP8 PE=1 SV=1	Q9BV40	VAMP8	11 kDa	0	0.86774	0	0	0	0	0	0	1.7846	0	0	0	2.0451	2.8683	0
Ras-related protein Rab-2A OS=Homo sapiens OX=9606 GN=RAB2A PE=1 SV=1	P61019	RAB2A	24 kDa	0	0	0	3.4532	0	0	0.86834	0	0.89228	0	0	0	2.0451	1.9122	0
Serine/threonine-protein kinase 10 OS=Homo sapiens OX=9606 GN=STK10 PE=1 SV=1	O94804	STK10	112 kDa	0	0	0	0	0	0	0	0	0	0	0	0	2.0451	2.8683	4.1028
Clathrin heavy chain 1 OS=Homo sapiens OX=9606 GN=CLTC PE=1 SV=5	Q00610	CLTC	192 kDa	0	0	0	0	0	0	0	0	0	0	0	0	3.0676	0	0
Myosin-10 OS=Homo sapiens OX=9606 GN=MYH10 PE=1 SV=3	#DECOY#sp|P35580|MYH10_HUMAN-DECOY		?	0	0	0	0.8633	0	0	0	0	0	1.0334	0	0	1.0225	1.9122	1.0257
Hematopoietic lineage cell-specific protein OS=Homo sapiens OX=9606 GN=HCLS1 PE=1 SV=3	P14317	HCLS1	54 kDa	0	0	0	0.8633	0.97012	0.89094	1.7367	1.7895	0	0	0	0	0	0	0
Lamin-B1 OS=Homo sapiens OX=9606 GN=LMNB1 PE=1 SV=2	P20700	LMNB1	66 kDa	0	0	0	0	0	0	0	0	0	1.0334	1.2217	0	0	0	0
Protein lifeguard 3 OS=Homo sapiens OX=9606 GN=TMBIM1 PE=1 SV=2	Q969X1	TMBIM1	35 kDa	0	0.86774	0	1.7266	0	0.89094	0.86834	0	0	0	0	0	1.0225	1.9122	0
Keratinocyte proline-rich protein OS=Homo sapiens OX=9606 GN=KPRP PE=1 SV=1	Q5T749	KPRP	64 kDa	0.96474	0	0	0.8633	0	0	0	0	0	0	3.6651	0	0	0	0
Nicotinate phosphoribosyltransferase OS=Homo sapiens OX=9606 GN=NAPRT PE=1 SV=2	Q6XQN6	NAPRT	58 kDa	0	0	1.0136	0.8633	0	0	3.4734	0.89475	0	0	0	0	0	0	1.0257
Beta-galactosidase OS=Homo sapiens OX=9606 GN=GLB1 PE=1 SV=2	P16278	GLB1	76 kDa	2.8942	0	3.0407	0	0.97012	0	0	0	0.89228	0	0	0	0	0.95608	0
Platelet glycoprotein VI OS=Homo sapiens OX=9606 GN=GP6 PE=1 SV=4	Q9HCN6	GP6	37 kDa	0	4.3387	0	0	0.97012	0	0	0	0	0	0	0	0	0	0
Allograft inflammatory factor 1 OS=Homo sapiens OX=9606 GN=AIF1 PE=1 SV=1	P55008	AIF1	17 kDa	0	0	0	0.8633	0.97012	0	4.3417	0.89475	0	0	0	0	0	0	0
Platelet glycoprotein 4 OS=Homo sapiens OX=9606 GN=CD36 PE=1 SV=2	P16671	CD36	53 kDa	0	1.7355	0	0	0	0	0	0	0	0	0	3.7097	1.0225	1.9122	0
Proto-oncogene tyrosine-protein kinase Src OS=Homo sapiens OX=9606 GN=SRC PE=1 SV=3	P12931	SRC	60 kDa	0	3.471	0	0	0	1.7819	0	0	0	0	0	0	0	0	0
Titin OS=Homo sapiens OX=9606 GN=TTN PE=1 SV=4	#DECOY#sp|Q8WZ42|TITIN_HUMAN-DECOY		?	0	0	1.0136	0	0	0	1.7367	0.89475	0	1.0334	1.2217	0	0	0	0
Immunoglobulin lambda variable 3-9 OS=Homo sapiens OX=9606 GN=IGLV3-9 PE=3 SV=1	A0A075B6K5 (+1)	IGLV3-9	12 kDa	0.96474	0	2.0271	0.8633	0.97012	0	0	0	0	1.0334	1.2217	0	0	0	0
Plasma protease C1 inhibitor OS=Homo sapiens OX=9606 GN=SERPING1 PE=1 SV=2	P05155	SERPING1	55 kDa	0	0.86774	0	0.8633	0.97012	0	0	0	0	0	2.4434	0	0	0	0
DnaJ homolog subfamily C member 5 OS=Homo sapiens OX=9606 GN=DNAJC5 PE=1 SV=1	Q9H3Z4	DNAJC5	22 kDa	0.96474	0	0	0.8633	0	0.89094	0	0	0	0	0	0	0	1.9122	1.0257
NEDD8 OS=Homo sapiens OX=9606 GN=NEDD8 PE=1 SV=1	Q15843	NEDD8	9 kDa	0	0	0	0.8633	0.97012	0	1.7367	0.89475	0	2.0668	0	0	0	0	0
Dipeptidase 2 OS=Homo sapiens OX=9606 GN=DPEP2 PE=1 SV=3	Q9H4A9	DPEP2	53 kDa	0	1.7355	0	0	1.9402	0	0	0.89475	0	0	0	0.92744	0	0	0
Protein unc-13 homolog D OS=Homo sapiens OX=9606 GN=UNC13D PE=1 SV=1	Q70J99	UNC13D	123 kDa	0	0.86774	0	0	0	0.89094	0	0	0	0	0	0.92744	0	2.8683	2.0514
PDZ and LIM domain protein 1 OS=Homo sapiens OX=9606 GN=PDLIM1 PE=1 SV=4	O00151	PDLIM1	36 kDa	0	0	0	0	1.9402	1.7819	0	0.89475	0	0	0	0	0	0	0
Glyoxylate reductase/hydroxypyruvate reductase OS=Homo sapiens OX=9606 GN=GRHPR PE=1 SV=1	Q9UBQ7	GRHPR	36 kDa	0.96474	0	0	0	0	0	2.605	0	0	4.1336	0	0	0	0	0
Syntaxin-binding protein 3 OS=Homo sapiens OX=9606 GN=STXBP3 PE=1 SV=2	O00186	STXBP3	68 kDa	0	0	0	0	0	0.89094	0	0	0	0	0	0.92744	1.0225	0.95608	2.0514
Lymphocyte function-associated antigen 3 OS=Homo sapiens OX=9606 GN=CD58 PE=1 SV=1	P19256	CD58	28 kDa	0	0.86774	0	0.8633	0	0.89094	0.86834	0	0	0	0	0	0	1.9122	0
Ankyrin repeat domain-containing protein 20B OS=Homo sapiens OX=9606 GN=ANKRD20A8P PE=2 SV=2	Q5CZ79	ANKRD20A8P	94 kDa	0	0.86774	0	0	0	0	0.86834	0	1.7846	0	1.2217	0	0	0	1.0257
Urokinase-type plasminogen activator OS=Homo sapiens OX=9606 GN=PLAU PE=1 SV=3	P00749	PLAU	49 kDa	0	0	1.0136	0	0	0	0	0	0	0	0	0	0	0	0
Band 3 anion transport protein OS=Homo sapiens OX=9606 GN=SLC4A1 PE=1 SV=3	P02730	SLC4A1	102 kDa	0	0	0	0	0	0	0	0	0	0	0	0	0	0.95608	2.0514
Mitochondrial peptide methionine sulfoxide reductase OS=Homo sapiens OX=9606 GN=MSRA PE=1 SV=1	Q9UJ68	MSRA	26 kDa	0	0.86774	0	0	0.97012	0	0	0	0	0	0	0	1.0225	0	2.0514
Anoctamin-6 OS=Homo sapiens OX=9606 GN=ANO6 PE=1 SV=2	Q4KMQ2	ANO6	106 kDa	0	0.86774	0	0	0	0	0	0	0	0	0	0	1.0225	2.8683	1.0257
Acyl-protein thioesterase 1 OS=Homo sapiens OX=9606 GN=LYPLA1 PE=1 SV=1	O75608	LYPLA1	25 kDa	0	0	0	0.8633	0	0	1.7367	0.89475	0	3.1002	0	0	0	0	0
Protein 4.1 OS=Homo sapiens OX=9606 GN=EPB41 PE=1 SV=4	P11171	EPB41	97 kDa	0	0	0	0	0	0	0	0	0	0	0	0.92744	2.0451	2.8683	1.0257
Junction plakoglobin OS=Homo sapiens OX=9606 GN=JUP PE=1 SV=3	P14923	JUP	82 kDa	0	0	0	0	0	0	0	0	0	0	0	0	0	0.95608	0
Bis(5'-adenosyl)-triphosphatase ENPP4 OS=Homo sapiens OX=9606 GN=ENPP4 PE=1 SV=3	Q9Y6X5	ENPP4	52 kDa	0	0	0	0.8633	0	0	0	0	0	0	0	0	1.0225	1.9122	3.0771
Target of Myb1 membrane trafficking protein OS=Homo sapiens OX=9606 GN=TOM1 PE=1 SV=2	O60784	TOM1	54 kDa	0	0	0	0	0	0	0	0	0.89228	0	0	0	1.0225	3.8243	0
Syntaxin-7 OS=Homo sapiens OX=9606 GN=STX7 PE=1 SV=4	O15400	STX7	30 kDa	0	0	0	1.7266	0	0	0	0	0	0	0	0	0	3.8243	0
Thioredoxin-interacting protein OS=Homo sapiens OX=9606 GN=TXNIP PE=1 SV=1	Q9H3M7	TXNIP	44 kDa	0	0	0	0	0	0	0	0	0	0	0	0	2.0451	0.95608	4.1028
Actin-binding protein WASF2 OS=Homo sapiens OX=9606 GN=WASF2 PE=1 SV=3	Q9Y6W5	WASF2	54 kDa	0	0	0	0	0	0.89094	0	0	0	0	0	0	0	1.9122	4.1028
Cystatin-S OS=Homo sapiens OX=9606 GN=CST4 PE=1 SV=3	P01036	CST4	16 kDa	0	0	0	0	5.8207	0	0.86834	0	0	0	0	0	0	0	0
Galectin-9 OS=Homo sapiens OX=9606 GN=LGALS9 PE=1 SV=2	O00182 (+2)	LGALS9	40 kDa	0	0.86774	0	0.8633	0	1.7819	0	0	0	0	0	0.92744	0	0.95608	0
Adhesion G protein-coupled receptor G3 OS=Homo sapiens OX=9606 GN=ADGRG3 PE=1 SV=1	Q86Y34	ADGRG3	61 kDa	1.9295	0.86774	0	0.8633	0	0	0	0	0.89228	0	0	0	0	0.95608	0
Nesprin-1 OS=Homo sapiens OX=9606 GN=SYNE1 PE=1 SV=4	Q8NF91	SYNE1	1011 kDa	0	0.86774	0	0	0	0	0	0	0.89228	0	0	0.92744	2.0451	0	0
Omega-amidase NIT2 OS=Homo sapiens OX=9606 GN=NIT2 PE=1 SV=1	Q9NQR4	NIT2	31 kDa	0	0	0	0.8633	0.97012	0	1.7367	0.89475	0	1.0334	0	0	0	0	0
Phospholysine phosphohistidine inorganic pyrophosphate phosphatase OS=Homo sapiens OX=9606 GN=LHPP PE=1 SV=2	Q9H008	LHPP	29 kDa	0	0	0	0.8633	0	0	1.7367	1.7895	0	1.0334	0	0	0	0	0
Cystatin-F OS=Homo sapiens OX=9606 GN=CST7 PE=1 SV=1	O76096	CST7	16 kDa	0	0	1.0136	0	0	0	0	0	0.89228	0	0	0	0	0	0
Amiloride-sensitive amine oxidase [copper-containing] OS=Homo sapiens OX=9606 GN=AOC1 PE=1 SV=4	P19801	AOC1	85 kDa	0	0	0	2.5899	0	0	0	0.89475	0	0	0	0	1.0225	0.95608	0
Low molecular weight phosphotyrosine protein phosphatase OS=Homo sapiens OX=9606 GN=ACP1 PE=1 SV=3	P24666	ACP1	18 kDa	0	0.86774	0	1.7266	0	0	1.7367	0.89475	0	0	0	0	0	0	0
Tissue alpha-L-fucosidase OS=Homo sapiens OX=9606 GN=FUCA1 PE=1 SV=4	P04066	FUCA1	54 kDa	2.8942	0.86774	2.0271	0	0	0	0	0	0	0	0	0	0	0	0
3-mercaptopyruvate sulfurtransferase OS=Homo sapiens OX=9606 GN=MPST PE=1 SV=3	P25325	MPST	33 kDa	0	0	0	1.7266	0.97012	0	0	2.6842	0	0	0	0	0	0	0
C-C motif chemokine 5 OS=Homo sapiens OX=9606 GN=CCL5 PE=1 SV=3	P13501	CCL5	10 kDa	0	0	0	0	0	0	0	0	0	0	0	0	0	0	0
Lysosomal cobalamin transport escort protein LMBD1 OS=Homo sapiens OX=9606 GN=LMBRD1 PE=1 SV=1	Q9NUN5	LMBRD1	61 kDa	0	0	2.0271	0	0	0	0	0	0	0	0	0	0	3.8243	0
Cystatin-SN OS=Homo sapiens OX=9606 GN=CST1 PE=1 SV=3	P01037	CST1	16 kDa	0	0	0	0	4.8506	0	0	0	0	0	0	0	0	0	0
Activated RNA polymerase II transcriptional coactivator p15 OS=Homo sapiens OX=9606 GN=SUB1 PE=1 SV=3	P53999	SUB1	14 kDa	0	0	0	0.8633	0	0	0.86834	1.7895	0	0	0	0	0	0	0
Na(+)/H(+) exchange regulatory cofactor NHE-RF1 OS=Homo sapiens OX=9606 GN=NHERF1 PE=1 SV=4	O14745	NHERF1	39 kDa	0	0	0	0	0	0	0.86834	1.7895	0	0	0	0	1.0225	0.95608	0
Protein MEMO1 OS=Homo sapiens OX=9606 GN=MEMO1 PE=1 SV=1	Q9Y316	MEMO1	34 kDa	0	0	0	0	0.97012	0	0	1.7895	0	1.0334	0	0	0	0	0
Secretory carrier-associated membrane protein 2 OS=Homo sapiens OX=9606 GN=SCAMP2 PE=1 SV=2	O15127	SCAMP2	37 kDa	0	0	0	1.7266	0.97012	0	0	0	0	0	0	0	0	0.95608	1.0257
LIM and senescent cell antigen-like-containing domain protein 1 OS=Homo sapiens OX=9606 GN=LIMS1 PE=1 SV=4	P48059	LIMS1	37 kDa	0	0.86774	0	0	0	0	0	0	0	0	0	1.8549	0	0.95608	0
Syntaxin-4 OS=Homo sapiens OX=9606 GN=STX4 PE=1 SV=2	Q12846	STX4	34 kDa	0	0	0	0	0	0.89094	0	0	0	0	0	0	1.0225	1.9122	0
Latexin OS=Homo sapiens OX=9606 GN=LXN PE=1 SV=2	Q9BS40	LXN	26 kDa	0	0	0	0.8633	0.97012	0	0.86834	1.7895	0	0	0	0	0	0	0
Caspase-14 OS=Homo sapiens OX=9606 GN=CASP14 PE=1 SV=2	P31944	CASP14	28 kDa	0	0	0	0	0	0	0	0	0	0	0	0	0	0	0
Integrin-linked protein kinase OS=Homo sapiens OX=9606 GN=ILK PE=1 SV=2	Q13418	ILK	51 kDa	0	1.7355	0	0	0	0	0	0	0	0	0	0	1.0225	0	2.0514
Stress-induced-phosphoprotein 1 OS=Homo sapiens OX=9606 GN=STIP1 PE=1 SV=1	P31948	STIP1	63 kDa	0	0	0	0	0	0	0.86834	2.6842	0	0	0	0.92744	0	0	0
Reticulon-1 OS=Homo sapiens OX=9606 GN=RTN1 PE=1 SV=1	Q16799	RTN1	84 kDa	0	0	0	0	0	0	0	0	0	0	0	0	0	2.8683	2.0514
Thioredoxin-like protein 1 OS=Homo sapiens OX=9606 GN=TXNL1 PE=1 SV=3	O43396	TXNL1	32 kDa	0	0	0	0	0	0	0.86834	1.7895	0	1.0334	0	0	0	0	0
Syntaxin-11 OS=Homo sapiens OX=9606 GN=STX11 PE=1 SV=1	O75558	STX11	33 kDa	0	0	0	0	0	0.89094	0	0	0	0	0	0	0	0.95608	2.0514
Interleukin-1 receptor antagonist protein OS=Homo sapiens OX=9606 GN=IL1RN PE=1 SV=1	P18510	IL1RN	20 kDa	0.96474	0	0	0	1.9402	0	0	0	0	1.0334	0	0	0	0	0
SUMO-conjugating enzyme UBC9 OS=Homo sapiens OX=9606 GN=UBE2I PE=1 SV=1	P63279	UBE2I	18 kDa	0	0	0	0	0.97012	0	0	0.89475	0	2.0668	0	0	0	0	0
Ras-related protein Rab-32 OS=Homo sapiens OX=9606 GN=RAB32 PE=1 SV=3	Q13637	RAB32	25 kDa	0	0	0	0.8633	0	0	0	0	0	0	0	0	1.0225	0	2.0514
Voltage-gated hydrogen channel 1 OS=Homo sapiens OX=9606 GN=HVCN1 PE=1 SV=1	Q96D96	HVCN1	32 kDa	0	0	0	0.8633	0	0	0	0	0	0	0	0	0	1.9122	1.0257
Protein disulfide-isomerase A3 OS=Homo sapiens OX=9606 GN=PDIA3 PE=1 SV=4	P30101	PDIA3	57 kDa	0	1.7355	0	0	0	0	0	0	0	0	0	0	0	0	1.0257
Afamin OS=Homo sapiens OX=9606 GN=AFM PE=1 SV=1	P43652	AFM	69 kDa	0	0	0	0	0.97012	0	0.86834	0	0	2.0668	0	0	0	0	0
Semaphorin-4B OS=Homo sapiens OX=9606 GN=SEMA4B PE=1 SV=4	Q9NPR2	SEMA4B	93 kDa	0	0	0	0	0	0	0	0	0	0	0	0	1.0225	0	0
Quinone oxidoreductase PIG3 OS=Homo sapiens OX=9606 GN=TP53I3 PE=1 SV=2	Q53FA7	TP53I3	36 kDa	0	0	0	0	0	0	1.7367	1.7895	0	0	0	0	0	0	0
Unconventional myosin-If OS=Homo sapiens OX=9606 GN=MYO1F PE=1 SV=3	O00160	MYO1F	125 kDa	0	0	0	0	0	0	0	0	0	0	0	0	0	0.95608	3.0771
SLIT-ROBO Rho GTPase-activating protein 2 OS=Homo sapiens OX=9606 GN=SRGAP2 PE=1 SV=3	O75044 (+2)	SRGAP2	121 kDa	0	0	0	0	0	0	0	0	0	0	0	0	3.0676	0.95608	0
Apolipoprotein D OS=Homo sapiens OX=9606 GN=APOD PE=1 SV=1	P05090	APOD	21 kDa	0	0	1.0136	2.5899	0	0	0	0	0	0	0	0	0	0	0
2',3'-cyclic-nucleotide 3'-phosphodiesterase OS=Homo sapiens OX=9606 GN=CNP PE=1 SV=2	P09543	CNP	48 kDa	0	0	0	0	0	0	0	0	0	0	0	0	1.0225	2.8683	0
Nicotinamide phosphoribosyltransferase OS=Homo sapiens OX=9606 GN=NAMPT PE=1 SV=1	P43490	NAMPT	56 kDa	0	0	0	0	0	0	0	0	0	0	0	0	0	0.95608	3.0771
Dihydropyrimidine dehydrogenase [NADP(+)] OS=Homo sapiens OX=9606 GN=DPYD PE=1 SV=2	Q12882	DPYD	111 kDa	0	0	0	0	0	0	2.605	0.89475	0	0	0	0	0	0	0
Complement factor B OS=Homo sapiens OX=9606 GN=CFB PE=1 SV=2	P00751	CFB	86 kDa	0	0	0	0	0	0	0	0	0	0	0	0	0	0	0
Phospholipid hydroperoxide glutathione peroxidase OS=Homo sapiens OX=9606 GN=GPX4 PE=1 SV=3	P36969	GPX4	22 kDa	0	0	0	0	2.9104	0	0	0	0	0	0	0.92744	0	0	0
Pleckstrin homology domain-containing family O member 2 OS=Homo sapiens OX=9606 GN=PLEKHO2 PE=1 SV=1	Q8TD55	PLEKHO2	53 kDa	0	0	0	0	0	2.6728	0	0	0	0	0	0	0	0	1.0257
CD48 antigen OS=Homo sapiens OX=9606 GN=CD48 PE=1 SV=2	P09326	CD48	28 kDa	0	0	0	0	0	0	0	0.89475	0	0	0	0	0	0	0
Glutathione hydrolase 1 proenzyme OS=Homo sapiens OX=9606 GN=GGT1 PE=1 SV=2	P19440	GGT1	61 kDa	0	0	0	1.7266	0	0.89094	0	0	0	0	0	0	0	0	0
Abl interactor 1 OS=Homo sapiens OX=9606 GN=ABI1 PE=1 SV=4	Q8IZP0	ABI1	55 kDa	0	0	0	0	0	0	0	0	0	0	0	0	1.0225	1.9122	0
Dynein axonemal heavy chain 7 OS=Homo sapiens OX=9606 GN=DNAH7 PE=1 SV=2	Q8WXX0	DNAH7	461 kDa	0	0	0	0	0	0	0	0.89475	0	0	0	0	0	0	0
Protein TFG OS=Homo sapiens OX=9606 GN=TFG PE=1 SV=2	Q92734	TFG	43 kDa	0	0	0	0	0	0	0	0	0	0	0	0	0	0	0
Serpin B12 OS=Homo sapiens OX=9606 GN=SERPINB12 PE=1 SV=1	Q96P63	SERPINB12	46 kDa	0	0	0	0	0	0	0	0	0	0	0	0	0	0	0
Translin-associated protein X OS=Homo sapiens OX=9606 GN=TSNAX PE=1 SV=1	Q99598	TSNAX	33 kDa	0	0	0	0	0	0	1.7367	0.89475	0	0	0	0	0	0	0
Glycerol-3-phosphate phosphatase OS=Homo sapiens OX=9606 GN=PGP PE=1 SV=1	A6NDG6	PGP	34 kDa	0	0	0	0	1.9402	0	0.86834	0	0	0	0	0	0	0	0
CD151 antigen OS=Homo sapiens OX=9606 GN=CD151 PE=1 SV=3	P48509	CD151	28 kDa	0	0	0	0	0	0	0	0	0	0	0	1.8549	0	0	1.0257
LIM and SH3 domain protein 1 OS=Homo sapiens OX=9606 GN=LASP1 PE=1 SV=2	Q14847	LASP1	30 kDa	0	0	0	0	1.9402	0	0	0	0	0	0	0	0	0	0
DNA damage-binding protein 1 OS=Homo sapiens OX=9606 GN=DDB1 PE=1 SV=1	Q16531	DDB1	127 kDa	0	0	0	0	0.97012	0	1.7367	0	0	0	0	0	0	0	0
Putative DENN domain-containing protein 10 B OS=Homo sapiens OX=9606 GN=DENND10P1 PE=5 SV=1	Q6NSW5 (+1)	DENND10P1	41 kDa	0	0	0	0	0	0	0	0	0	0	0	0	0	1.9122	0
Desmocollin-1 OS=Homo sapiens OX=9606 GN=DSC1 PE=1 SV=2	Q08554	DSC1	100 kDa	0	0	0	0	0	0	0	0	0	0	0	0	0	0	0
POTE ankyrin domain family member I OS=Homo sapiens OX=9606 GN=POTEI PE=3 SV=1	#DECOY#sp|P0CG38|POTEI_HUMAN-DECOY		?	0	0	0	0	0	0	0	0	0	0	0	0	2.0451	0	0
Phosphoribosylformylglycinamidine synthase OS=Homo sapiens OX=9606 GN=PFAS PE=1 SV=4	O15067	PFAS	145 kDa	0	0	0	0	0	0	1.7367	0	0	0	0	0	0	0	0
Reticulon-3 OS=Homo sapiens OX=9606 GN=RTN3 PE=1 SV=2	O95197	RTN3	113 kDa	0	0	0	0	0	0	0	0	0	0	0	0	0	0	2.0514
Adenosine deaminase OS=Homo sapiens OX=9606 GN=ADA PE=1 SV=3	P00813	ADA	41 kDa	0	0	0	0	0	0	1.7367	0	0	0	0	0	0	0	0
Argininosuccinate lyase OS=Homo sapiens OX=9606 GN=ASL PE=1 SV=4	P04424	ASL	52 kDa	0	0	0	0	0	0	0	1.7895	0	0	0	0	0	0	0
Solute carrier family 2, facilitated glucose transporter member 1 OS=Homo sapiens OX=9606 GN=SLC2A1 PE=1 SV=2	P11166	SLC2A1	54 kDa	0	0	0	0	0	0	0	0	0	0	0	0	0	0	2.0514
Threonine--tRNA ligase 1, cytoplasmic OS=Homo sapiens OX=9606 GN=TARS1 PE=1 SV=3	P26639	TARS1	83 kDa	0	0	0	0	0	0	1.7367	0	0	0	0	0	0	0	0
Protein S100-A10 OS=Homo sapiens OX=9606 GN=S100A10 PE=1 SV=2	P60903	S100A10	11 kDa	0	0	0	0	0	0	0	0	0	0	0	0	0	1.9122	0
Receptor expression-enhancing protein 5 OS=Homo sapiens OX=9606 GN=REEP5 PE=1 SV=3	Q00765	REEP5	21 kDa	0	0	0	0	0	0	0	0	0	0	0	0	0	0	2.0514
Protein-glutamine gamma-glutamyltransferase E OS=Homo sapiens OX=9606 GN=TGM3 PE=1 SV=4	Q08188	TGM3	77 kDa	0	0	0	0	0	0	0	0	0	0	0	0	0	0	0
Neuroblast differentiation-associated protein AHNAK OS=Homo sapiens OX=9606 GN=AHNAK PE=1 SV=2	Q09666	AHNAK	629 kDa	0	0	0	0	0	0	0	0	0	0	0	0	0	1.9122	0
Junctional adhesion molecule-like OS=Homo sapiens OX=9606 GN=JAML PE=1 SV=1	Q86YT9	JAML	44 kDa	0	0	0	0	0	0	0	0	0	0	0	0	0	0	0
Acidic leucine-rich nuclear phosphoprotein 32 family member E OS=Homo sapiens OX=9606 GN=ANP32E PE=1 SV=1	Q9BTT0	ANP32E	31 kDa	0	0	0	0	0	0	0	0	0	0	0	0	0	0	0
Adipose-secreted signaling protein OS=Homo sapiens OX=9606 GN=ADISSP PE=1 SV=3	Q9GZN8	ADISSP	19 kDa	0	0	0	0	0	0	1.7367	0	0	0	0	0	0	0	0
N-acetyl-D-glucosamine kinase OS=Homo sapiens OX=9606 GN=NAGK PE=1 SV=4	Q9UJ70	NAGK	37 kDa	0	0	0	0	0	0	0	0	0	0	0	0	0	0	0
